# Supplementary material for: Characterization and Small RNA Content of Extracellular Vesicles in Follicular Fluid of Developing Bovine Antral Follicles
Source: Sci Rep. 2016 May 9;6:25486. doi: 10.1038/srep25486 (PMC4860563; doi:10.1038/srep25486)
Supplement: Supplementary Table 3 [file srep25486-s1.xls]

## Sheet: ORD-CPB45L16_Inf_MiPred02_(CPB 
	Yellow Denotes Significance difference within a comparison				Medium vs Small						Large vs Small						Large vs Medium						Normalized Counts									Raw Counts
miRNA	Locus ID	Chr	Start	End	logFC	FC	logCPM	PValue	FDR.MvsS	de.MvsS	logFC	FC	logCPM	PValue	FDR.LvsS	de.LvsS	logFC	FC	logCPM	PValue	FDR.LvsM	de.LvsM	Sample_1	Sample_2	Sample_4	Sample_5	Sample_6	Sample_8	Sample_10	Sample_11	Sample_12	Sample_1	Sample_2	Sample_4	Sample_5	Sample_6	Sample_8	Sample_10	Sample_11	Sample_12
bta-miR-19b	12:66227186-66227208:23:233746	12	66227186	66227208	-2.01678	-4.04679	9.20407	1.54478e-05	0.00192325	-1	-2.66209	-6.32951	9.20407	6.00222e-08	1.06754e-06	-1	-0.644936	-1.56367	9.20407	0.186429	0.365145	0	1688.86	873.882	1154.44	350.177	362.225	208.981	189.614	291.286	120.271	5492	1026	3173	191	159	248	34	41	68
bta-miR-335	4:95071006-95071028:23:719264	4	95071006	95071028	-2.32308	-5.00398	10.9384	9.07675e-06	0.00192325	-1	-4.34022	-20.2552	10.9384	5.11254e-14	1.27302e-11	-1	-2.01645	-4.04586	10.9384	0.000138545	0.00555204	-1	5116.39	6591.59	2358.73	806.691	1512.69	495.488	351.344	134.986	206.937	16638	7739	6483	440	664	588	63	19	117
bta-miR-19a	12:66226884-66226906:23:144490	12	66226884	66226906	-2.13284	-4.3858	8.40752	8.46121e-05	0.00702281	-1	-3.86347	-14.5553	8.40752	1.51804e-10	1.25997e-08	-1	-1.7278	-3.31222	8.40752	0.00288434	0.02394	-1	1257.11	579.181	455.155	205.339	207.311	112.075	89.2301	21.3136	45.9861	4088	680	1251	112	91	133	16	3	26
bta-miR-19b	X:17918013-17918035:23:239451	X	17918013	17918035	-1.83881	-3.57714	9.27701	0.000116532	0.00725411	-1	-2.61729	-6.13598	9.27701	2.1581e-07	3.58244e-06	-1	-0.778059	-1.71482	9.27701	0.116994	0.267261	0	1713.46	949.687	1148.62	372.178	451.072	245.216	200.768	326.809	109.659	5572	1115	3157	203	198	291	36	46	62
chi-miR-145-3p	7:62810788-62810808:21:26779	7	62810788	62810808	-2.46194	-5.50958	6.24592	0.000174979	0.00871393	-1	-1.8855	-3.6948	6.24592	0.00327055	0.0108582	-1	0.572927	1.48754	6.24592	0.468791	0.690704	0	188.198	66.4355	180.097	27.5008	18.2251	32.0213	5.57688	35.5227	67.2104	612	78	495	15	8	38	1	5	38
chi-miR-34b-3p	15:22134774-22134796:23:28953	15	22134774	22134796	2.36437	5.14928	7.31179	0.000299819	0.0124425	1	0.526975	1.4409	7.31179	0.446597	0.542018	0	-1.83547	-3.56888	7.31179	0.00460241	0.0327428	-1	63.3475	24.7004	96.052	507.849	132.132	313.472	78.0764	28.4181	148.57	206	29	264	277	58	372	14	4	84
bta-miR-375	2:107667524-107667545:22:53615	2	107667524	107667545	2.08705	4.24879	8.28597	0.000410263	0.0145936	1	0.935358	1.91237	8.28597	0.109271	0.177669	0	-1.15111	-2.22085	8.28597	0.0476733	0.144764	0	149.451	55.3629	184.1	977.196	243.761	437.344	206.345	198.927	334.284	486	65	506	533	107	519	37	28	189
chi-miR-335-3p	4:95071042-95071063:22:95926	4	95071042	95071063	-1.60381	-3.03946	8.19165	0.000681783	0.0212205	-1	-1.75556	-3.37657	8.19165	0.000278085	0.00144257	-1	-0.151692	-1.11087	8.19165	0.760272	0.892008	0	634.398	550.222	405.31	155.838	113.907	249.429	122.691	127.882	210.475	2063	646	1114	85	50	296	22	18	119
bta-miR-92b	3:15480739-15480760:22:1341909	3	15480739	15480760	1.83171	3.55959	13.4244	0.00103686	0.0286865	1	3.64508	12.5106	13.4244	1.27197e-09	7.91803e-08	1	1.81335	3.51458	13.4244	0.00115651	0.0143986	1	1647.96	1029.75	3119.51	6090.52	4558.56	9988.12	11215.1	15892.8	45416.6	5359	1209	8574	3322	2001	11853	2011	2237	25678
bta-miR-130a	15:82197765-82197785:21:1187738	15	82197765	82197785	-1.26131	-2.39713	11.8538	0.00183102	0.0416134	-1	-2.26825	-4.81737	11.8538	5.7338e-08	1.06754e-06	-1	-1.00686	-2.00954	11.8538	0.0126296	0.0561565	-1	7137.05	5735.6	7595.74	3342.27	2904.63	2293.74	1143.26	1101.2	1988.01	23209	6734	20877	1823	1275	2722	205	155	1124
bta-miR-1343-3p	15:66264896-66264918:23:28115	15	66264896	66264918	1.48945	2.80783	7.69158	0.00200547	0.0416134	1	2.72997	6.63444	7.69158	5.3046e-08	1.06754e-06	1	1.23997	2.36194	7.69158	0.0101266	0.0514595	1	63.9626	51.956	65.1261	128.337	168.582	211.509	234.229	383.645	576.595	208	61	179	70	74	251	42	54	326
bta-miR-424-3p	X:18185457-18185477:21:49688	X	18185457	18185477	1.4033	2.64505	8.71485	0.0018947	0.0416134	1	2.80243	6.97615	8.71485	3.20073e-09	1.3283e-07	1	1.3988	2.63683	8.71485	0.00196705	0.0189575	1	137.15	75.8046	146.261	335.51	193.642	421.333	819.802	788.603	905.572	446	89	402	183	85	500	147	111	512
bta-miR-328	18:34957619-34957641:23:20490	18	34957619	34957641	1.48365	2.79654	7.39993	0.00257636	0.0427676	1	3.10917	8.62887	7.39993	2.16146e-09	1.07641e-07	1	1.62454	3.08344	7.39993	0.0010943	0.014341	1	50.7395	21.2934	52.392	133.837	95.682	122.187	295.575	319.704	465.167	165	25	144	73	42	145	53	45	263
bta-miR-450a	X:18179125-18179146:22:26396	X	18179125	18179146	1.37366	2.59127	7.79984	0.00224475	0.0427676	1	2.70161	6.50526	7.79984	8.47439e-09	2.34458e-07	1	1.32737	2.50945	7.79984	0.00309442	0.0248552	1	74.418	63.8803	64.7623	166.838	129.854	227.52	501.919	490.213	339.59	242	75	178	91	57	270	90	69	192
bta-miR-450a	X:18179270-18179291:22:27479	X	18179270	18179291	1.33958	2.53078	7.78011	0.0024302	0.0427676	1	2.57335	5.9519	7.78011	2.37365e-08	5.91038e-07	1	1.23323	2.35093	7.78011	0.00536137	0.0362042	1	79.3382	63.8803	69.4921	161.338	136.689	238.475	446.151	454.69	373.195	258	75	191	88	60	283	80	64	211
bta-miR-143	7:62809359-62809380:22:3218404	7	62809359	62809380	-1.62738	-3.08951	13.1794	0.00311413	0.0456129	-1	-1.26672	-2.40614	13.1794	0.0201843	0.0482777	-1	0.360647	1.284	13.1794	0.503335	0.69548	0	21963.1	5667.46	20346.3	7419.72	2398.88	5709.06	5058.23	4582.42	10286.7	71422	6654	55922	4047	1053	6775	907	645	5816
bta-miR-204	8:47259589-47259612:24:204924	8	47259589	47259612	1.37582	2.59515	10.8582	0.00311311	0.0456129	1	3.32999	10.0561	10.8582	2.5043e-11	3.11786e-09	1	1.95405	3.8746	10.8582	3.48729e-05	0.00217084	1	186.352	590.254	453.336	689.354	1036.55	1459.5	2821.9	4831.08	4699.43	606	693	1246	376	455	1732	506	680	2657
bta-miR-1388-5p	13:54375944-54375965:22:21869	13	54375944	54375965	-1.30333	-2.46797	6.64178	0.00454547	0.0628791	-1	-2.01963	-4.05481	6.64178	5.75622e-05	0.000398139	-1	-0.71457	-1.64099	6.64178	0.165475	0.34336	0	210.338	132.871	169.546	77.0023	68.3443	63.2	27.8844	42.6272	51.2922	684	156	466	42	30	75	5	6	29
bta-miR-30f	9:10730976-10730999:24:67995	9	10730976	10730999	1.19785	2.29397	8.97581	0.00702342	0.0920438	1	2.71263	6.55516	8.97581	5.44783e-09	1.69564e-07	1	1.51445	2.85689	8.97581	0.000695633	0.0109128	1	100.864	178.013	186.646	350.177	261.986	451.669	719.418	1122.52	1202.71	328	209	513	191	115	536	129	158	680
bta-miR-146b	26:22930915-22930938:24:188478	26	22930915	22930938	-1.26408	-2.40175	9.10852	0.00844222	0.105106	0	-1.67507	-3.19335	9.10852	0.000788722	0.00312853	-1	-0.410817	-1.32944	9.10852	0.421283	0.659745	0	1120.57	956.501	760.047	256.674	407.787	514.869	329.036	447.586	129.115	3644	1123	2089	140	179	611	59	63	73
bta-miR-331-3p	5:25109117-25109139:23:20392	5	25109117	25109139	1.17442	2.25702	7.09857	0.0109673	0.118733	0	1.70785	3.26675	7.09857	0.000320742	0.0015973	1	0.533138	1.44707	7.09857	0.254336	0.46566	0	51.9696	74.1011	66.2176	93.5028	159.47	178.645	217.498	227.345	185.713	169	87	182	51	70	212	39	32	105
bta-miR-660	X:92901865-92901887:23:1765172	X	92901865	92901887	-0.974993	-1.96563	12.4602	0.0107577	0.118733	0	-1.22596	-2.3391	12.4602	0.00145425	0.00502928	-1	-0.250956	-1.19	12.4602	0.510036	0.697797	0	8893.87	5958.75	11315.2	4348.8	3768.05	5194.2	3814.59	3680.15	3693.04	28922	6996	31100	2372	1654	6164	684	518	2088
eca-miR-199b-3p	11:98867681-98867702:22:131457	11	98867681	98867702	-1.15492	-2.22673	8.68594	0.0105067	0.118733	0	-1.69571	-3.23936	8.68594	0.000250556	0.00132741	-1	-0.540509	-1.45449	8.68594	0.235988	0.441094	0	841.969	480.38	757.501	436.346	234.649	263.755	156.153	191.822	284.76	2738	564	2082	238	103	313	28	27	161
chi-miR-195-3p	19:27441353-27441377:25:64295	19	27441353	27441377	1.0227	2.03172	8.50442	0.0117637	0.122049	0	1.40076	2.6404	8.50442	0.000710584	0.00305061	1	0.377972	1.29951	8.50442	0.357145	0.592861	0	204.188	174.606	199.381	309.843	430.569	434.816	474.035	518.631	534.146	664	205	548	169	189	516	85	73	302
bta-miR-10b	2:20797664-20797685:22:20787487	2	20797664	20797685	-0.934796	-1.91162	16.1668	0.0137499	0.130086	0	-0.944018	-1.92388	16.1668	0.0128707	0.032702	-1	-0.00922291	-1.00641	16.1668	0.980484	1	0	109251	100309	114531	50289.8	55290.5	63955.9	43984.9	61404.5	63064.6	355274	117770	314790	27430	24270	75897	7887	8643	35656
bta-miR-1388-3p	13:54375983-54376003:21:6851	13	54375983	54376003	-1.6629	-3.16653	4.50612	0.0134105	0.130086	0	-8.71403	-419.937	4.50612	4.55158e-07	6.66673e-06	-1	-5.67094	-50.9476	4.50612	0.00537974	0.0362042	-1	55.0447	17.8865	42.9323	7.33355	15.947	13.4827	0	0	0	179	21	118	4	7	16	0	0	0
bta-miR-339a	25:42294011-42294033:23:176000	25	42294011	42294033	0.990279	1.98657	10.1501	0.0141058	0.130086	0	1.85927	3.62824	10.1501	6.64278e-06	6.89188e-05	1	0.868914	1.82629	10.1501	0.0313492	0.108747	0	437.282	508.487	604.691	848.859	861.138	1366.8	1344.03	1932.43	2341.75	1422	597	1662	463	378	1622	241	272	1324
bta-miR-484	25:14176049-14176071:23:95886	25	14176049	14176071	1.11304	2.16301	9.17146	0.0157387	0.139962	0	1.54725	2.9226	9.17146	0.000955419	0.00360453	1	0.434149	1.35111	9.17146	0.350322	0.592861	0	200.498	258.076	396.214	430.846	619.655	797.162	574.419	646.513	1262.85	652	303	1089	235	272	946	103	91	714
bta-miR-199a-3p	16:40491615-40491636:22:131716	16	40491615	40491636	-1.03579	-2.05024	8.74842	0.0183493	0.152984	0	-1.42719	-2.68922	8.74842	0.00142027	0.00498093	-1	-0.391231	-1.31151	8.74842	0.379217	0.621217	0	843.506	484.638	728.758	474.848	264.264	265.44	200.768	220.241	334.284	2743	569	2003	259	116	315	36	31	189
bta-miR-32	8:100305204-100305224:21:82695	8	100305204	100305224	-1.11423	-2.16479	8.13534	0.0184318	0.152984	0	-1.66403	-3.16901	8.13534	0.000729179	0.00307738	-1	-0.549379	-1.46346	8.13534	0.264444	0.480633	0	617.792	439.496	336.182	203.506	298.437	144.939	105.961	184.718	150.339	2009	516	924	111	131	172	19	26	85
bta-miR-150	18:56407900-56407922:23:14940	18	56407900	56407922	1.97103	3.92048	7.21508	0.0204396	0.163461	0	5.67287	51.0156	7.21508	4.50573e-09	1.60275e-07	1	3.69734	12.9721	7.21508	2.64853e-05	0.00217084	1	8.30283	6.8139	9.09583	42.1679	2.27814	49.7173	55.7688	362.331	829.518	27	8	25	23	1	59	10	51	469
bta-miR-199a-3p	7:16508930-16508950:21:131600	7	16508930	16508950	-1.06705	-2.09514	8.7381	0.0210071	0.163461	0	-1.57708	-2.98366	8.7381	0.000871006	0.00333662	-1	-0.509797	-1.42385	8.7381	0.275165	0.491772	0	869.952	496.563	726.575	509.682	243.761	246.901	167.306	220.241	305.984	2829	583	1997	278	107	293	30	31	173
bta-miR-125a	18:58015549-58015572:24:1363704	18	58015549	58015572	0.879142	1.83928	13.087	0.0260129	0.196279	0	1.77853	3.43076	13.087	1.05465e-05	9.05547e-05	1	0.899375	1.86526	13.087	0.0228529	0.0889121	1	2992.71	5269.7	4233.2	6305.02	7173.87	9499.38	10490.1	15750.8	16620.4	9732	6187	11635	3439	3149	11273	1881	2217	9397
bta-miR-125b	1:19881398-19881419:22:110021	1	19881398	19881419	0.892912	1.85692	9.60062	0.0286347	0.204388	0	2.00179	4.00495	9.60062	1.89552e-06	2.24754e-05	1	1.10871	2.15653	9.60062	0.00699319	0.0404451	1	337.341	335.584	350.371	733.355	521.694	644.64	948.07	1683.77	1468.02	1097	394	963	400	229	765	170	237	830
bta-miR-130b	17:74100549-74100570:22:45832	17	74100549	74100570	-0.965058	-1.95214	7.27742	0.0287293	0.204388	0	-1.66077	-3.16185	7.27742	0.000396062	0.00189653	-1	-0.694776	-1.61863	7.27742	0.13798	0.306759	0	219.871	207.824	311.441	113.67	111.629	151.68	66.9226	56.8363	100.816	715	244	856	62	49	180	12	8	57
bta-miR-181c	7:12915090-12915112:23:41190	7	12915090	12915112	-1.08229	-2.1174	7.3354	0.0346962	0.238622	0	-0.00154987	-1.00107	7.3354	0.983849	0.995847	0	1.0794	2.11315	7.3354	0.0384521	0.127661	0	301.67	151.609	130.616	93.5028	97.9601	85.1093	178.46	305.495	113.197	981	178	359	51	43	101	32	43	64
bta-miR-22-3p	19:23382446-23382467:22:15629293	19	23382446	23382467	0.861905	1.81744	16.3014	0.0354578	0.238622	0	0.869654	1.82722	16.3014	0.0338747	0.0727138	1	0.00774845	1.00539	16.3014	0.984849	1	0	58388	43053.6	55049	76217.6	74228.7	133963	80546.9	86867.1	118522	189872	50548	151303	41572	32583	158975	14443	12227	67011
tch-miR-200b-3p	16:52521990-52522013:24:52359	16	52521990	52522013	1.18376	2.27168	8.0087	0.0421755	0.27636	0	-0.312173	-1.24158	8.0087	0.629673	0.715929	0	-1.4949	-2.81844	8.0087	0.0150562	0.0657716	-1	177.127	212.934	170.638	746.189	209.589	317.685	167.306	248.659	49.5235	576	250	469	407	92	377	30	35	28
bta-miR-125b	15:33298867-33298888:22:109363	15	33298867	33298888	0.840153	1.79024	9.59512	0.0449236	0.28682	0	2.06109	4.17302	9.59512	1.86808e-06	2.24754e-05	1	1.22075	2.33068	9.59512	0.00389774	0.0285452	1	316.738	328.771	359.467	702.188	444.238	651.381	920.186	1719.3	1554.68	1030	386	988	383	195	773	165	242	879
bta-miR-1839	14:1883889-1883911:23:587590	14	1883889	1883911	-0.762085	-1.69594	10.9789	0.0527478	0.299105	0	-2.00106	-4.00294	10.9789	9.34372e-07	1.29255e-05	-1	-1.23882	-2.36006	10.9789	0.0019795	0.0189575	-1	3568.07	3760.42	2514.81	2077.23	2501.4	1229.45	730.572	817.021	907.341	11603	4415	6912	1133	1098	1459	131	115	513
bta-miR-27a-3p	7:12981796-12981815:20:197051	7	12981796	12981815	-0.898783	-1.86449	9.49712	0.0512905	0.299105	0	-1.08154	-2.1163	9.49712	0.0199512	0.0482777	-1	-0.182725	-1.13503	9.49712	0.692254	0.8497	0	1592.91	551.926	1072.22	733.355	432.847	559.53	501.919	369.436	640.268	5180	648	2947	400	190	664	90	52	362
bta-miR-532	X:92886519-92886540:22:382788	X	92886519	92886540	-0.760687	-1.6943	10.332	0.0489951	0.299105	0	-1.08082	-2.11525	10.332	0.00594715	0.0168277	-1	-0.320095	-1.24841	10.332	0.4168	0.656856	0	2183.03	1344.89	2072.76	1233.87	852.025	1218.5	1014.99	909.38	730.471	7099	1579	5697	673	374	1446	182	128	413
bta-miR-542-5p	X:18180187-18180209:23:12719	X	18180187	18180209	0.960755	1.94633	6.20407	0.0526278	0.299105	0	1.20802	2.3102	6.20407	0.0202845	0.0482777	1	0.247083	1.1868	6.20407	0.631815	0.799554	0	56.2748	43.4386	27.2875	95.3362	52.3973	97.7493	117.115	85.2544	91.9722	183	51	75	52	23	116	21	12	52
bta-miR-744	19:31333524-31333545:22:81210	19	31333524	31333545	0.796264	1.7366	8.99059	0.0528539	0.299105	0	1.57502	2.97939	8.99059	0.000175074	0.00106325	1	0.778586	1.71545	8.99059	0.060291	0.170185	0	282.911	282.777	239.402	379.511	400.953	614.304	702.687	660.722	1024.07	920	332	658	207	176	729	126	93	579
bta-miR-101	8:39940841-39940862:22:413436	8	39940841	39940862	-1.10829	-2.15591	10.4087	0.0547842	0.303139	0	-1.95544	-3.87833	10.4087	0.00100638	0.00368512	-1	-0.846989	-1.79874	10.4087	0.145377	0.315125	0	3468.74	2691.49	909.219	1206.37	1660.77	415.435	853.263	703.349	275.917	11280	3160	2499	658	729	493	153	99	156
bta-miR-215	16:24305783-24305804:22:105009	16	24305783	24305804	-0.923021	-1.89608	8.34997	0.0600313	0.324952	0	-1.88259	-3.68737	8.34997	0.000232283	0.0012784	-1	-0.958888	-1.94381	8.34997	0.0575098	0.166511	0	805.067	301.515	495.177	394.178	227.814	224.149	172.883	85.2544	169.795	2618	354	1361	215	100	266	31	12	96
chi-let-7d-3p	8:86887492-86887513:22:195898	8	86887492	86887513	0.935145	1.91208	10.2273	0.0614598	0.325606	0	1.88374	3.69029	10.2273	0.000236171	0.0012784	1	0.948505	1.92987	10.2273	0.0584281	0.167225	0	406.224	297.256	932.868	944.195	651.549	1531.97	1494.6	1506.16	3029.78	1321	349	2564	515	286	1818	268	212	1713
bta-miR-101	3:80666467-80666488:22:406879	3	80666467	80666488	-1.0762	-2.10848	10.3898	0.0630874	0.327266	0	-2.00657	-4.01825	10.3898	0.000791556	0.00312853	-1	-0.930193	-1.90553	10.3898	0.112093	0.258437	0	3422.92	2691.49	856.463	1120.2	1772.39	417.12	808.648	646.513	288.297	11131	3160	2354	611	778	495	145	91	163
bta-miR-21-5p	19:11033079-11033102:24:3830527	19	11033079	11033102	-0.847638	-1.79955	13.8148	0.0689462	0.337929	0	-0.77156	-1.70712	13.8148	0.097391	0.162754	0	0.0760753	1.05415	13.8148	0.870166	0.963204	0	20775.2	25446.5	14327	10268.8	16423.1	6957.9	5844.57	12596.3	17016.6	67559	29876	39378	5601	7209	8257	1048	1773	9621
bta-miR-30d	14:8080297-8080320:24:3977654	14	8080297	8080320	0.733164	1.66228	14.5611	0.0705714	0.337929	0	1.67724	3.19815	14.5611	5.11531e-05	0.000363917	1	0.944068	1.92395	14.5611	0.0203208	0.0829489	1	8744.42	15942	12443.8	14621.3	19008.8	28085.2	32362.7	41341.3	45036.3	28436	18717	34202	7975	8344	33329	5803	5819	25463
bta-miR-450b	X:18178955-18178977:23:836144	X	18178955	18178977	0.69895	1.62332	12.1061	0.0702894	0.337929	0	0.899527	1.86545	12.1061	0.0203581	0.0482777	1	0.200573	1.14915	12.1061	0.602554	0.793179	0	2734.71	2417.23	3687.45	5302.16	3932.07	5114.99	4617.66	6251.99	5622.68	8893	2838	10135	2892	1726	6070	828	880	3179
chi-miR-28-3p	1:79250541-79250563:23:950552	1	79250541	79250563	0.730487	1.6592	12.5267	0.0693064	0.337929	0	1.83961	3.57914	12.5267	8.34551e-06	7.99243e-05	1	1.1091	2.15711	12.5267	0.00619028	0.0385345	1	2844.18	2271.58	3401.84	4317.63	4542.61	5272.56	7227.64	8084.96	15157.7	9249	2667	9350	2355	1994	6257	1296	1138	8570
bta-miR-193b	25:13339533-13339555:23:51675	25	13339533	13339555	-1.24729	-2.37396	7.35593	0.0803965	0.346721	0	-0.778501	-1.71535	7.35593	0.27496	0.376298	0	0.468087	1.38327	7.35593	0.524625	0.713834	0	169.132	78.3598	468.617	66.002	27.3377	204.768	117.115	85.2544	208.706	550	92	1288	36	12	243	21	12	118
bta-miR-29c	16:77478646-77478668:23:60260	16	77478646	77478668	-0.900722	-1.867	7.55752	0.0788443	0.346721	0	-2.54567	-5.83881	7.55752	6.51026e-06	6.89188e-05	-1	-1.64231	-3.12165	7.55752	0.00368171	0.0282711	-1	479.104	269.149	208.84	229.174	170.861	114.603	78.0764	28.4181	54.8296	1558	316	574	125	75	136	14	4	31
bta-miR-34c	15:22135438-22135460:23:146480	15	22135438	22135460	1.14168	2.20638	9.31105	0.0807622	0.346721	0	-1.26337	-2.40056	9.31105	0.0610554	0.117278	0	-2.4042	-5.29342	9.31105	0.000516578	0.00918771	-1	872.105	350.064	342.003	2306.4	733.562	414.592	340.19	255.763	65.4417	2836	411	940	1258	322	492	61	36	37
bta-miR-374b	X:82023932-82023953:22:82006	X	82023932	82023953	-0.736805	-1.66648	8.39151	0.0781581	0.346721	0	-0.600824	-1.51658	8.39151	0.163771	0.244185	0	0.135886	1.09877	8.39151	0.744773	0.887916	0	369.937	540.853	414.406	317.176	205.033	271.339	351.344	298.39	229.93	1203	635	1139	173	90	322	63	42	130
bta-miR-592	4:92126863-92126884:22:47186	4	92126863	92126884	-0.912407	-1.88218	7.22255	0.0775267	0.346721	0	-1.64461	-3.12663	7.22255	0.00197697	0.00674335	-1	-0.731197	-1.66002	7.22255	0.167529	0.344751	0	356.714	161.83	181.917	130.171	143.523	100.277	89.2301	28.4181	97.2783	1160	190	500	71	63	119	16	4	55
chi-miR-361-3p	X:74328465-74328489:25:57013	X	74328465	74328489	0.827205	1.77424	8.33299	0.078098	0.346721	0	1.61055	3.05368	8.33299	0.000780375	0.00312853	1	0.783083	1.7208	8.33299	0.0975578	0.236934	0	116.547	172.051	213.206	243.841	223.258	419.648	317.882	589.676	620.812	379	202	586	133	98	498	57	83	351
bta-miR-378	7:63067343-63067364:22:973989	7	63067343	63067364	-0.687462	-1.61045	11.6943	0.0864443	0.364824	0	-1.18699	-2.27677	11.6943	0.00343911	0.0112676	-1	-0.499499	-1.41372	11.6943	0.214153	0.40397	0	4013.65	3628.4	6813.87	3114.93	2316.87	3542.57	2108.06	1911.12	2325.84	13052	4260	18728	1699	1017	4204	378	269	1315
bta-miR-27b	8:83009883-83009903:21:16302817	8	83009883	83009903	-0.680153	-1.60231	15.8862	0.0901009	0.373919	0	-0.707822	-1.63334	15.8862	0.0779086	0.139563	0	-0.0276689	-1.01936	15.8862	0.944822	0.996867	0	106433	52778.7	84509.3	53355.3	50768.4	47984	45161.6	50072.8	53980.6	346110	61966	232275	29102	22285	56943	8098	7048	30520
bta-miR-378	4:10715305-10715327:23:1378574	4	10715305	10715327	-0.658178	-1.57809	12.1643	0.0917003	0.374318	0	-1.26957	-2.4109	12.1643	0.00132783	0.00479173	-1	-0.61137	-1.52771	12.1643	0.118297	0.267782	0	5574.28	5255.22	9316.68	4290.13	3357.98	5115.83	2743.83	2458.17	3148.28	18127	6170	25607	2340	1474	6071	492	346	1780
bta-miR-21-3p	19:11033117-11033137:21:90762	19	11033117	11033137	-0.819034	-1.76422	8.35189	0.0936962	0.376296	0	-1.94543	-3.85152	8.35189	0.000126623	0.00080844	-1	-1.12559	-2.18191	8.35189	0.0245569	0.0926464	-1	532.919	563.85	485.353	231.007	505.747	164.32	111.538	99.4635	189.25	1733	662	1334	126	222	195	20	14	107
bta-miR-192	29:43731679-43731700:22:1267185	29	43731679	43731700	-0.657198	-1.57702	12.0069	0.0997921	0.389186	0	-2.26418	-4.80383	12.0069	5.9814e-08	1.06754e-06	-1	-1.60688	-3.04593	12.0069	8.72844e-05	0.00434676	-1	8514.71	5530.33	6023.99	4517.47	5330.85	2881.92	1511.34	1342.76	1324.75	27689	6493	16557	2464	2340	3420	271	189	749
bta-miR-195	19:27441394-27441415:22:352823	19	27441394	27441415	-0.683507	-1.60604	10.5332	0.100032	0.389186	0	-0.514175	-1.42818	10.5332	0.219495	0.31231	0	0.169306	1.12452	10.5332	0.682611	0.845623	0	2032.35	2455.56	1241.03	1332.87	1355.49	880.586	1528.07	1605.62	889.654	6609	2883	3411	727	595	1045	274	226	503
bta-miR-1307	26:24230118-24230140:23:33624	26	24230118	24230140	1.05251	2.07414	7.72514	0.106649	0.400332	0	2.27309	4.83357	7.72514	0.000770526	0.00312853	1	1.21996	2.3294	7.72514	0.063322	0.175191	0	85.1809	47.6973	109.514	99.003	86.5694	315.157	100.384	397.854	668.567	277	56	301	54	38	374	18	56	378
bta-miR-26b	2:107133408-107133429:22:942479	2	107133408	107133429	-0.727867	-1.65619	11.8134	0.109328	0.400332	0	-0.72802	-1.65636	11.8134	0.110597	0.177669	0	-0.000155294	-1.00011	11.8134	0.998937	1	0	6584.45	5306.32	2765.5	3146.09	3506.06	2199.36	3240.17	3999.85	1623.66	21412	6230	7601	1716	1539	2610	581	563	918
chi-miR-10b-3p	2:20797625-20797646:22:9042	2	20797625	20797646	-1.1451	-2.21161	5.0869	0.105599	0.400332	0	-1.4901	-2.80909	5.0869	0.0213724	0.0502049	-1	-0.344542	-1.26975	5.0869	0.504212	0.69548	0	57.8123	42.5869	48.7536	25.6674	31.894	11.7973	5.57688	0	35.3739	188	50	134	14	14	14	1	0	20
mml-miR-452-3p	X:34665635-34665656:22:22179	X	34665635	34665656	-0.768026	-1.70294	6.20771	0.108467	0.400332	0	-2.04648	-4.13096	6.20771	0.0001454	0.000905114	-1	-1.27415	-2.41855	6.20771	0.0212511	0.0847526	-1	111.319	82.6185	143.714	66.002	66.0661	66.5706	27.8844	14.2091	33.6052	362	97	395	36	29	79	5	2	19
bta-miR-193a-3p	19:18824232-18824253:22:8704	19	18824232	18824253	-0.902687	-1.86955	5.04925	0.121073	0.432296	0	-2.98833	-7.93557	5.04925	3.88107e-05	0.000292845	-1	-2.06181	-4.17511	5.04925	0.00765266	0.0423447	-1	48.8945	65.5838	38.9301	23.834	34.1721	24.4373	0	7.10453	8.84348	159	77	107	13	15	29	0	1	5
efu-miR-181f	11:95709487-95709508:22:59551	11	95709487	95709508	0.637256	1.55537	8.73345	0.121529	0.432296	0	2.1931	4.57286	8.73345	2.81014e-07	4.37327e-06	1	1.55536	2.93908	8.73345	0.000221162	0.00611882	1	195.885	174.606	172.457	265.841	268.821	309.259	596.726	845.44	1034.69	637	205	474	145	118	367	107	119	585
bta-miR-126-5p	11:104131417-104131437:21:36721	11	104131417	104131437	-0.783894	-1.72177	7.62752	0.129119	0.452826	0	1.10109	2.14517	7.62752	0.0346736	0.0731672	1	1.8832	3.68892	7.62752	0.000458096	0.00877431	1	115.932	124.354	241.949	56.835	102.516	119.659	195.191	376.54	458.092	377	146	665	31	45	142	35	53	259
bta-miR-181d	7:12915272-12915295:24:9609	7	12915272	12915295	-1.10186	-2.14631	5.07935	0.13545	0.459737	0	-0.881361	-1.84211	5.07935	0.22092	0.312551	0	0.218128	1.16322	5.07935	0.888163	0.965731	0	68.2677	34.9212	33.1088	12.8337	34.1721	17.696	0	35.5227	35.3739	222	41	91	7	15	21	0	5	20
chi-miR-873-3p	8:15159606-15159628:23:139727	8	15159606	15159628	0.743945	1.67475	9.56307	0.136629	0.459737	0	1.11428	2.16488	9.56307	0.0275414	0.0612305	1	0.370291	1.29261	9.56307	0.463917	0.687592	0	322.58	458.235	626.521	579.351	735.84	1039.85	524.227	724.662	1779.31	1049	538	1722	316	323	1234	94	102	1006
chi-miR-98-3p	X:96382646-96382667:22:18931	X	96382646	96382667	0.710921	1.63685	6.6138	0.136595	0.459737	0	0.875026	1.83404	6.6138	0.0766846	0.138366	0	0.163975	1.12037	6.6138	0.778461	0.901566	0	67.3452	38.3282	90.2306	99.003	107.073	116.288	89.2301	120.777	146.802	219	45	248	54	47	138	16	17	83
bta-miR-221	X:103538899-103538920:22:107703	X	103538899	103538920	-1.17102	-2.2517	8.66514	0.139443	0.46007	0	-0.00257133	-1.00178	8.66514	0.988634	0.99664	0	1.16784	2.24675	8.66514	0.14554	0.315125	0	307.205	255.521	916.132	249.341	154.914	251.957	78.0764	113.673	1268.15	999	300	2518	136	68	299	14	16	717
bta-miR-2285k	29:10834225-10834246:22:8986	29	10834225	10834246	-0.854527	-1.80817	5.22027	0.140423	0.46007	0	-2.98063	-7.89331	5.22027	3.18122e-05	0.000255523	-1	-2.1052	-4.30257	5.22027	0.00640019	0.0388695	-1	52.2771	83.4702	38.2025	42.1679	22.7814	30.336	0	7.10453	10.6122	170	98	105	23	10	36	0	1	6
bta-miR-30c	3:106059414-106059437:24:863491	3	106059414	106059437	0.576205	1.49092	12.3313	0.150498	0.486676	0	1.42078	2.67731	12.3313	0.000484445	0.00219322	1	0.84456	1.79572	12.3313	0.0358097	0.120495	0	2088.62	4055.12	2836.44	3344.1	4765.87	5275.09	7288.99	9697.69	7058.87	6792	4761	7796	1824	2092	6260	1307	1365	3991
bta-miR-190b	3:16374614-16374635:22:26404	3	16374614	16374635	-0.990803	-1.98729	6.3411	0.15478	0.494106	0	-2.63373	-6.20629	6.3411	0.00020552	0.00121844	-1	-1.63742	-3.1111	6.3411	0.0167711	0.0720002	-1	199.575	105.615	101.873	100.836	72.9005	32.864	0	7.10453	45.9861	649	124	280	55	32	39	0	1	26
bta-miR-1468	X:101844110-101844131:22:131751	X	101844110	101844131	0.601094	1.51687	9.64754	0.164942	0.501633	0	1.71819	3.29023	9.64754	0.000105285	0.000708539	1	1.11692	2.16884	9.64754	0.0108339	0.0528949	1	392.078	329.622	525.375	722.355	421.456	746.602	903.455	1214.88	1973.86	1275	387	1444	394	185	886	162	171	1116
bta-miR-194	29:43731474-43731496:23:11591	29	43731474	43731496	0.659936	1.58001	5.9489	0.165196	0.501633	0	0.72535	1.6533	5.9489	0.166317	0.246505	0	0.0653598	1.04635	5.9489	0.944722	0.996867	0	46.7419	44.2903	39.294	55.0016	84.2912	67.4133	83.6532	42.6272	83.1287	152	52	108	30	37	80	15	6	47
bta-miR-411a	21:67563112-67563133:22:13014	21	67563112	67563133	-1.01816	-2.02533	6.07718	0.163288	0.501633	0	0.57863	1.49343	6.07718	0.429365	0.529267	0	1.5923	3.01529	6.07718	0.0348784	0.118969	0	64.8851	83.4702	59.3048	29.3342	31.894	40.448	262.113	28.4181	24.7617	211	98	163	16	14	48	47	4	14
rno-let-7a-1-3p	8:86884928-86884949:22:25526	8	86884928	86884949	-0.639307	-1.55758	6.6886	0.164784	0.501633	0	-0.703588	-1.62855	6.6886	0.144484	0.223456	0	-0.0642603	-1.04555	6.6886	0.905066	0.979832	0	93.7913	149.054	156.812	64.1686	88.8475	101.963	78.0764	71.0453	91.9722	305	175	431	35	39	121	14	10	52
bta-miR-20a	12:66227012-66227035:24:80030	12	66227012	66227035	-0.654309	-1.57386	8.08956	0.175323	0.525969	0	-1.8014	-3.48558	8.08956	0.00046588	0.00218257	-1	-1.14609	-2.21313	8.08956	0.0264368	0.0968053	-1	468.341	534.039	244.86	251.174	366.781	176.96	167.306	106.568	88.4348	1523	627	673	137	161	210	30	15	50
bta-miR-2483-3p	X:9189816-9189838:23:25805	X	9189816	9189838	0.685246	1.60798	7.09412	0.178921	0.530372	0	0.715272	1.64179	7.09412	0.184598	0.271981	0	0.0300303	1.02103	7.09412	1	1	0	86.411	104.764	97.1435	106.337	182.251	174.432	78.0764	113.673	265.304	281	123	267	58	80	207	14	16	150
bta-miR-3431	X:34662714-34662736:23:72092	X	34662714	34662736	0.63429	1.55217	8.47653	0.184803	0.541363	0	-0.697113	-1.62126	8.47653	0.153758	0.2323	0	-1.33075	-2.51534	8.47653	0.00714693	0.0404451	-1	240.475	457.383	304.892	309.843	858.859	389.312	189.614	170.509	251.155	782	537	838	169	377	462	34	24	142
bta-miR-132	19:23651160-23651182:23:43043	19	23651160	23651182	1.03229	2.04526	8.4297	0.193848	0.544161	0	4.09957	17.1433	8.4297	3.32793e-06	3.76662e-05	1	3.06564	8.37241	8.4297	0.000277745	0.00691584	1	56.5823	29.8108	67.3091	27.5008	95.682	190.443	111.538	454.69	2067.61	184	35	185	15	42	226	20	64	1169
bta-miR-2284ab	6:103797778-103797799:22:107988	6	103797778	103797799	0.664969	1.58553	9.04601	0.190004	0.544161	0	-0.915388	-1.88608	9.04601	0.0792779	0.141001	0	-1.57979	-2.98927	9.04601	0.00279207	0.02394	-1	535.994	716.311	263.051	782.857	1221.08	401.109	172.883	369.436	263.536	1743	841	723	427	536	476	31	52	149
bta-miR-2285aa	2:5205432-5205455:24:11211	2	5205432	5205455	-0.75645	-1.68933	5.87567	0.194121	0.544161	0	0.802926	1.74464	5.87567	0.156977	0.235466	0	1.5547	2.93772	5.87567	0.0103824	0.0517043	1	47.3569	64.732	50.9366	34.8344	34.1721	27.808	89.2301	170.509	38.9113	154	76	140	19	15	33	16	24	22
bta-miR-449a	20:23967405-23967426:22:23005	20	23967405	23967426	-0.837646	-1.78713	6.27106	0.194499	0.544161	0	-3.11829	-8.6836	6.27106	0.00010928	0.000716069	-1	-2.26738	-4.81449	6.27106	0.00572147	0.0365455	-1	180.202	148.202	50.9366	99.003	61.5098	52.2453	39.0382	7.10453	3.53739	586	174	140	54	27	62	7	1	2
bta-miR-378c	24:31729586-31729607:22:18520	24	31729586	31729607	-0.667337	-1.58814	6.06173	0.199224	0.551187	0	-2.22432	-4.67291	6.06173	0.000216314	0.00122997	-1	-1.55063	-2.92946	6.06173	0.0117556	0.0534277	-1	88.8711	80.0633	130.98	86.1692	34.1721	67.4133	27.8844	7.10453	24.7617	289	94	360	47	15	80	5	1	14
bta-let-7a-5p	5:117119388-117119409:22:1674129	5	117119388	117119409	0.546696	1.46074	13.3518	0.224961	0.584906	0	0.860716	1.81594	13.3518	0.0571908	0.11213	0	0.314017	1.24316	13.3518	0.485045	0.691765	0	5364.86	10750.6	5888.28	8800.26	15675.9	7666.58	12012.6	19743.5	8213.82	17446	12622	16184	4800	6881	9098	2154	2779	4644
bta-let-7a-5p	8:86884877-86884898:22:1689115	8	86884877	86884898	0.525452	1.43938	13.3534	0.241232	0.584906	0	0.834072	1.78271	13.3534	0.0639884	0.121627	0	0.308617	1.23852	13.3534	0.490578	0.691765	0	5476.79	10886.1	5949.04	8932.27	15452.6	7731.46	12269.1	19388.3	8130.7	17810	12781	16351	4872	6783	9175	2200	2729	4597
bta-miR-106b	25:36892057-36892078:22:135299	25	36892057	36892078	-0.539689	-1.45366	8.93615	0.246591	0.584906	0	-2.06142	-4.17398	8.93615	2.86389e-05	0.000237703	-1	-1.52095	-2.86981	8.93615	0.00183463	0.0189575	-1	984.962	877.289	395.123	526.182	699.39	330.325	217.498	149.195	173.332	3203	1030	1086	287	307	392	39	21	98
bta-miR-16a	12:19596254-19596275:22:699906	12	19596254	19596275	-0.420656	-1.33854	11.3673	0.246647	0.584906	0	-0.76058	-1.69417	11.3673	0.0379283	0.0774111	-1	-0.339903	-1.26567	11.3673	0.353362	0.592861	0	3686.76	3194.01	3275.23	2423.74	2742.88	2421.82	1823.64	2330.29	1846.52	11989	3750	9002	1322	1204	2874	327	328	1044
bta-miR-17-3p	12:66226604-66226626:23:15148	12	66226604	66226626	-0.776632	-1.71313	6.12848	0.23313	0.584906	0	-2.10441	-4.30021	6.12848	0.00547084	0.0161584	-1	-1.32198	-2.5001	6.12848	0.0888192	0.223394	0	87.9485	176.31	57.1218	67.8354	95.682	26.1227	44.6151	28.4181	8.84348	286	207	157	37	42	31	8	4	5
bta-miR-188	X:92886841-92886862:22:10147	X	92886841	92886862	-0.653278	-1.57274	5.20041	0.240097	0.584906	0	-1.11796	-2.17039	5.20041	0.108239	0.177312	0	-0.461706	-1.37717	5.20041	0.614794	0.793179	0	66.1151	28.1073	46.9345	31.1676	20.5033	37.0773	16.7306	35.5227	17.687	215	33	129	17	9	44	3	5	10
bta-miR-25	25:36892500-36892521:22:6118647	25	36892500	36892521	-0.531236	-1.44517	14.4099	0.238891	0.584906	0	-0.497198	-1.41147	14.4099	0.270209	0.373789	0	0.0340371	1.02387	14.4099	0.939957	0.996867	0	28715.2	15269.9	37617.1	16843.3	11793.9	27824.8	14221.1	16745.4	26836.4	93379	17928	103391	9187	5177	33020	2550	2357	15173
bta-miR-29a	4:95402320-95402341:22:1147094	4	95402320	95402341	-0.527183	-1.44111	11.9446	0.224516	0.584906	0	-2.00708	-4.01967	11.9446	7.92705e-06	7.89534e-05	-1	-1.4798	-2.7891	11.9446	0.000822645	0.0117586	-1	6578.92	5371.05	6286.31	4147.12	4535.78	3972.33	791.917	1250.4	2474.41	21394	6306	17278	2262	1991	4714	142	176	1399
bta-miR-30b-5p	14:8084737-8084758:22:186478	14	8084737	8084758	0.460996	1.37649	10.1005	0.230256	0.584906	0	1.0777	2.11067	10.1005	0.00551592	0.0161584	1	0.616634	1.53329	10.1005	0.110239	0.257164	0	571.973	916.469	717.479	867.193	1036.55	1130.02	1321.72	1861.39	1475.09	1860	1076	1972	473	455	1341	237	262	834
bta-miR-34a	16:45197411-45197433:23:11543	16	45197411	45197433	-0.794511	-1.73449	5.64519	0.221117	0.584906	0	-0.516288	-1.43027	5.64519	0.484966	0.572305	0	0.2772	1.21184	5.64519	0.692728	0.8497	0	67.6527	86.0254	35.2918	42.1679	25.0596	40.448	100.384	21.3136	15.9183	220	101	97	23	11	48	18	3	9
bta-miR-410	21:67603914-67603934:21:7584	21	67603914	67603934	-1.16438	-2.24138	4.76499	0.238674	0.584906	0	-0.984534	-1.97867	4.76499	0.302465	0.40544	0	0.177044	1.13056	4.76499	1	1	0	32.2888	4.25869	70.2198	25.6674	0	21.0667	16.7306	0	31.8365	105	5	193	14	0	25	3	0	18
bta-miR-486	27:36261888-36261910:23:386625	27	36261888	36261910	0.769241	1.70437	11.9407	0.225159	0.584906	0	3.28506	9.74767	11.9407	1.72994e-06	2.24754e-05	1	2.51571	5.7188	11.9407	0.000156081	0.00555204	1	479.104	2139.56	229.215	1164.2	2487.73	1199.96	6547.26	8546.75	12640.9	1558	2512	630	635	1092	1424	1174	1203	7147
bta-miR-652	X:62939343-62939364:22:117477	X	62939343	62939364	0.565639	1.48004	9.22171	0.246464	0.584906	0	0.52356	1.4375	9.22171	0.292245	0.395484	0	-0.042059	-1.02958	9.22171	0.923124	0.990767	0	431.44	391.799	546.114	500.515	599.151	925.248	345.767	426.272	1176.18	1403	460	1501	273	263	1098	62	60	665
chi-let-7b-3p	5:117120245-117120266:22:13638	5	117120245	117120266	0.662569	1.5829	6.51692	0.228659	0.584906	0	2.08556	4.24439	6.51692	0.000217343	0.00122997	1	1.42109	2.67788	6.51692	0.0118013	0.0534277	1	27.6761	22.1452	74.5858	55.0016	61.5098	80.896	117.115	227.345	189.25	90	26	205	30	27	96	21	32	107
chi-miR-181c-3p	7:12915129-12915150:22:8632	7	12915129	12915150	-0.763496	-1.6976	5.09673	0.23851	0.584906	0	-1.1508	-2.22038	5.09673	0.0864678	0.149517	0	-0.385336	-1.30616	5.09673	0.605446	0.793179	0	46.1268	47.6973	41.8408	25.6674	34.1721	21.0667	0	35.5227	24.7617	150	56	115	14	15	25	0	5	14
bta-let-7a-3p	5:117119436-117119457:22:27096	5	117119436	117119457	-0.533185	-1.44712	6.74916	0.253181	0.594289	0	-0.898466	-1.86408	6.74916	0.0723007	0.131408	0	-0.364693	-1.28761	6.74916	0.480432	0.691765	0	99.9415	165.237	155.721	88.0026	75.1787	124.715	94.807	49.7317	77.8226	325	194	428	48	33	148	17	7	44
bta-miR-873	8:15159569-15159590:22:265537	8	15159569	15159590	0.484909	1.3995	10.2545	0.255377	0.594289	0	-1.44106	-2.71521	10.2545	0.000990968	0.00368285	-1	-1.92564	-3.79904	10.2545	1.46298e-05	0.00182141	-1	1412.4	1373	1171.91	1767.39	2758.83	1017.1	351.344	440.481	654.417	4593	1612	3221	964	1211	1207	63	62	370
bta-let-7a-5p	15:33347615-33347636:22:1677336	15	33347615	33347636	0.517758	1.43173	13.3448	0.258024	0.59489	0	0.827862	1.77505	13.3448	0.0717297	0.131329	0	0.310101	1.23979	13.3448	0.49749	0.69548	0	5441.12	10966.1	5853.35	8517.92	15669.1	7685.12	11683.6	19779	8063.48	17694	12875	16088	4646	6878	9120	2095	2784	4559
bta-miR-18a	12:66226702-66226724:23:12417	12	66226702	66226724	-0.708665	-1.63429	5.52091	0.273669	0.608425	0	-1.62392	-3.08211	5.52091	0.0134852	0.0339172	-1	-0.911178	-1.88058	5.52091	0.171568	0.348036	0	73.1879	77.5081	43.66	44.0013	50.1191	26.1227	27.8844	0	28.2991	238	91	120	24	22	31	5	0	16
bta-miR-6529a	1:65453397-65453417:21:465481	1	65453397	65453417	0.564622	1.479	11.2593	0.272229	0.608425	0	0.437534	1.35429	11.2593	0.397193	0.496991	0	-0.127077	-1.09208	11.2593	0.80194	0.915977	0	1194.38	2545.84	2012.72	1816.89	3050.43	3638.63	1589.41	1250.4	4927.59	3884	2989	5532	991	1339	4318	285	176	2786
bta-miR-93	25:36892259-36892282:24:925297	25	36892259	36892282	-0.402005	-1.32134	11.7711	0.268381	0.608425	0	-0.671771	-1.59303	11.7711	0.0663052	0.123209	0	-0.269753	-1.2056	11.7711	0.460991	0.687347	0	4469.69	4487.8	4219.01	3298.27	3403.54	3270.39	2771.71	3097.58	2408.96	14535	5269	11596	1799	1494	3881	497	436	1362
hsa-miR-744-3p	19:31333581-31333602:22:10712	19	31333581	31333602	0.786063	1.72436	5.73992	0.271391	0.608425	0	-0.333704	-1.26024	5.73992	0.542372	0.625234	0	-1.11676	-2.16859	5.73992	0.104847	0.248638	0	47.3569	48.549	34.2003	49.5015	116.185	59.8293	16.7306	0	72.5165	154	57	94	27	51	71	3	0	41
bta-miR-103	20:189866-189883:18:1412045	20	189866	189883	-0.448522	-1.36464	12.5973	0.283202	0.624047	0	-1.16993	-2.25	12.5973	0.0056261	0.0162895	-1	-0.721383	-1.64876	12.5973	0.085228	0.218781	0	7913.21	8249.93	9437.47	6636.87	6879.99	5244.76	2286.52	2941.28	6128.53	25733	9686	25939	3620	3020	6224	410	414	3465
bta-miR-1296	28:19569148-19569170:23:64798	28	19569148	19569170	0.555915	1.4701	8.32123	0.286553	0.625892	0	0.872874	1.83131	8.32123	0.0992309	0.164723	0	0.316851	1.24561	8.32123	0.556711	0.741289	0	153.756	179.717	335.09	236.507	216.423	526.666	317.882	269.972	624.35	500	211	921	129	95	625	57	38	353
bta-miR-103	13:51742433-51742450:18:1409620	13	51742433	51742450	-0.440967	-1.35751	12.5871	0.302283	0.626753	0	-1.2156	-2.32237	12.5871	0.00495933	0.0154359	-1	-0.774608	-1.71072	12.5871	0.0710324	0.18618	0	7911.06	8192.86	9432.37	6523.2	6968.84	5320.6	1963.06	2991.01	6020.64	25726	9619	25925	3558	3059	6314	352	421	3404
bta-miR-128	2:62007764-62007784:21:179771	2	62007764	62007784	0.529685	1.44361	9.82672	0.314594	0.626753	0	0.624383	1.54155	9.82672	0.238489	0.333617	0	0.0946925	1.06784	9.82672	0.860177	0.960467	0	389.618	479.528	1179.55	724.188	574.092	1655.84	685.957	959.112	1505.16	1267	563	3242	395	252	1965	123	135	851
bta-miR-191	22:51543484-51543506:23:7123330	22	51543484	51543506	0.40822	1.32705	15.096	0.309797	0.626753	0	0.841072	1.79138	15.096	0.0374086	0.0769814	1	0.43285	1.3499	15.096	0.281747	0.49405	0	21794	23559.9	31183.4	30929.3	29180.7	41456.7	35480.1	38392.9	63220.3	70872	27661	85708	16870	12809	49197	6362	5404	35744
bta-miR-210	29:51025487-51025508:22:490603	29	51025487	51025508	-0.42853	-1.34586	10.6986	0.300562	0.626753	0	-1.75716	-3.38032	10.6986	3.65723e-05	0.000284578	-1	-1.32845	-2.51133	10.6986	0.00162624	0.0176058	-1	3154.15	1728.17	2432.22	2031.39	1717.72	1687.02	529.804	490.213	1123.12	10257	2029	6685	1108	754	2002	95	69	635
bta-miR-214	16:40485825-40485847:23:13949	16	40485825	40485847	-0.75369	-1.6861	5.77243	0.303589	0.626753	0	-0.46261	-1.37803	5.77243	0.448417	0.542018	0	0.289483	1.2222	5.77243	0.82146	0.929744	0	67.3452	47.6973	83.3178	38.5012	38.7284	40.448	5.57688	7.10453	114.965	219	56	229	21	17	48	1	1	65
bta-miR-224	X:34664640-34664663:24:61295	X	34664640	34664663	0.454274	1.37009	8.08465	0.298875	0.626753	0	0.100267	1.07197	8.08465	0.823062	0.887196	0	-0.353795	-1.27792	8.08465	0.435685	0.669663	0	212.799	213.786	278.332	293.342	234.649	434.816	189.614	291.286	274.148	692	251	765	160	103	516	34	41	155
bta-miR-28	1:79250582-79250603:22:83419	1	79250582	79250603	-0.418573	-1.3366	8.67185	0.314635	0.626753	0	0.392263	1.31245	8.67185	0.351739	0.449144	0	0.810507	1.75383	8.67185	0.0563191	0.164982	0	355.484	488.897	355.829	242.007	266.543	385.941	423.843	625.199	527.071	1156	574	978	132	117	458	76	88	298
bta-miR-423-3p	19:21799536-21799558:23:2926674	19	21799536	21799558	0.448949	1.36505	14.0906	0.309434	0.626753	0	0.381788	1.30296	14.0906	0.387493	0.489775	0	-0.0671601	-1.04765	14.0906	0.878726	0.965731	0	10024.9	18412.9	14368.9	13772.4	27911.8	16749.7	11248.6	17626.3	26885.9	32600	21618	39493	7512	12252	19877	2017	2481	15201
bta-miR-877	23:28203220-28203242:23:71004	23	28203220	28203242	-0.559819	-1.47408	7.97512	0.308682	0.626753	0	-0.930675	-1.90617	7.97512	0.0884743	0.151932	0	-0.370637	-1.29292	7.97512	0.485998	0.691765	0	291.522	325.364	395.487	174.172	175.417	334.539	72.4995	92.3589	346.664	948	382	1087	95	77	397	13	13	196
mml-miR-31-3p	8:22534857-22534879:23:10737	8	22534857	22534879	-0.909388	-1.87825	5.40566	0.300994	0.626753	0	-1.79476	-3.46957	5.40566	0.0707019	0.130406	0	-0.879245	-1.83941	5.40566	0.430017	0.669214	0	59.0424	95.3946	34.928	3.66678	68.3443	29.4933	50.1919	7.10453	1.7687	192	112	96	2	30	35	9	1	1
ssc-miR-1285	10:42877892-42877921:30:18650	10	42877892	42877921	0.596207	1.51174	7.04894	0.295944	0.626753	0	1.668	3.17773	7.04894	0.00397871	0.0128662	1	1.07083	2.10064	7.04894	0.0608292	0.170185	0	44.5893	131.168	41.1131	97.1696	118.463	109.547	156.153	383.645	153.877	145	154	113	53	52	130	28	54	87
bta-miR-140	18:37088192-37088215:24:959469	18	37088192	37088215	-0.430743	-1.34793	11.8851	0.330891	0.653903	0	0.0114687	1.00798	11.8851	0.980426	0.995847	0	0.442191	1.35867	11.8851	0.319786	0.55683	0	3488.11	3158.24	5728.92	2491.57	1959.2	4725.67	3346.13	3651.73	5467.04	11343	3708	15746	1359	860	5608	600	514	3091
bta-let-7e	18:58015043-58015064:22:951678	18	58015043	58015064	0.377716	1.29928	12.4026	0.350285	0.655562	0	0.774758	1.7109	12.4026	0.0565275	0.111709	0	0.397033	1.3168	12.4026	0.326372	0.56046	0	2802.36	5838.66	3513.17	3802.45	5406.03	6578.7	6290.72	8106.27	6399.14	9113	6855	9656	2074	2373	7807	1128	1141	3618
bta-miR-128	22:9738649-9738669:21:144566	22	9738649	9738669	0.515634	1.42962	9.48707	0.337219	0.655562	0	0.504149	1.41829	9.48707	0.351362	0.449144	0	-0.0114728	-1.00798	9.48707	0.983815	1	0	313.355	383.282	978.711	627.019	435.125	1329.73	574.419	696.244	1098.36	1019	450	2690	342	191	1578	103	98	621
bta-miR-2285k	1:80871210-80871231:22:11668	1	80871210	80871231	-0.549338	-1.46341	5.63782	0.345702	0.655562	0	-1.61965	-3.073	5.63782	0.00927346	0.0245648	-1	-1.0657	-2.09319	5.63782	0.0980089	0.236934	0	65.5001	84.322	54.9388	55.0016	63.788	23.5947	27.8844	7.10453	26.5304	213	99	151	30	28	28	5	1	15
bta-miR-301a	19:10349518-10349540:23:211359	19	10349518	10349540	-0.4715	-1.38655	9.63278	0.345287	0.655562	0	-0.634336	-1.55222	9.63278	0.208301	0.303316	0	-0.162807	-1.11946	9.63278	0.748845	0.887916	0	1478.21	1065.52	463.523	804.857	956.82	410.379	914.609	532.84	493.466	4807	1251	1274	439	420	487	164	75	279
bta-miR-374a	X:81951234-81951255:22:43399	X	81951234	81951255	-0.472744	-1.38775	7.61458	0.34958	0.655562	0	-0.553562	-1.46771	7.61458	0.302859	0.40544	0	-0.0807502	-1.05757	7.61458	0.912415	0.983512	0	201.113	370.506	152.446	146.671	193.642	180.331	234.229	177.613	90.2035	654	435	419	80	85	214	42	25	51
bta-miR-455-5p	8:105147062-105147083:22:13027	8	105147062	105147083	-0.526442	-1.44037	5.69329	0.342269	0.655562	0	-0.51797	-1.43194	5.69329	0.341118	0.444703	0	0.00807269	1.00561	5.69329	1	1	0	73.4954	39.1799	70.9475	38.5012	54.6754	36.2347	27.8844	35.5227	58.367	239	46	195	21	24	43	5	5	33
chi-miR-1307-5p	26:24230159-24230179:21:246031	26	24230159	24230179	0.417253	1.33538	10.2005	0.342078	0.655562	0	-1.28434	-2.43571	10.2005	0.00414739	0.0132397	-1	-1.70131	-3.25195	10.2005	0.000179348	0.00558221	-1	1113.19	1793.76	936.87	1334.71	2606.19	1194.06	479.612	383.645	702.172	3620	2106	2575	728	1144	1417	86	54	397
ssc-miR-1285	10:42863853-42863882:30:19994	10	42863853	42863882	0.513988	1.42799	7.0292	0.352793	0.655562	0	1.52448	2.87683	7.0292	0.00645725	0.0180225	1	1.00955	2.01328	7.0292	0.0692958	0.18356	0	57.5048	136.278	34.2003	78.8357	136.689	107.861	195.191	284.181	176.87	187	160	94	43	60	128	35	40	100
bta-miR-320a	20:15213971-15213993:23:1289891	20	15213971	15213993	-0.407384	-1.32628	12.2925	0.358897	0.657098	0	-0.342764	-1.26818	12.2925	0.438729	0.536592	0	0.0646158	1.04581	12.2925	0.886705	0.965731	0	6235.43	5207.52	6308.14	4488.13	3957.13	4938.03	2437.1	3403.07	8134.23	20277	6114	17338	2448	1737	5860	437	479	4599
bta-miR-429	16:52520100-52520121:22:24503	16	52520100	52520121	-0.585205	-1.50025	6.44608	0.357906	0.657098	0	-2.35437	-5.11372	6.44608	0.000630054	0.00275234	-1	-1.76347	-3.39513	6.44608	0.0112511	0.0534277	-1	185.737	131.168	77.4965	117.337	100.238	47.1893	44.6151	0	28.2991	604	154	213	64	44	56	8	0	16
bta-miR-6119-3p	X:3998286-3998307:22:10221	X	3998286	3998307	-0.643814	-1.56245	5.35623	0.362969	0.659702	0	-0.47486	-1.38978	5.35623	0.489587	0.574843	0	0.16771	1.12327	5.35623	0.882054	0.965731	0	45.5118	34.9212	64.0346	45.8347	4.55628	40.448	5.57688	28.4181	61.9044	148	41	176	25	2	48	1	4	35
bta-miR-320a	8:70060388-70060410:23:1290083	8	70060388	70060410	-0.385246	-1.30608	12.3085	0.372091	0.671382	0	-0.292283	-1.22458	12.3085	0.496796	0.578048	0	0.0929586	1.06656	12.3085	0.83179	0.932953	0	6327.99	5178.56	6166.97	4546.8	4059.65	4924.54	2688.06	3623.31	8098.86	20578	6080	16950	2480	1782	5844	482	510	4579
hsa-let-7f-2-3p	X:96383536-96383557:22:26106	X	96383536	96383557	-0.403092	-1.32234	6.72797	0.389338	0.697447	0	-0.408342	-1.32716	6.72797	0.396811	0.496991	0	-0.00531885	-1.00369	6.72797	1	1	0	108.244	109.022	153.538	113.67	77.4568	89.3226	55.7688	106.568	113.197	352	128	422	62	34	106	10	15	64
bta-miR-30e-5p	3:106062544-106062567:24:3119599	3	106062544	106062567	-0.399795	-1.31932	13.621	0.392796	0.698616	0	-0.766387	-1.701	13.621	0.103154	0.170101	0	-0.366587	-1.2893	13.621	0.433993	0.669663	0	13840.2	24764.3	9715.8	10672.2	17275.1	8679.46	12994.1	10351.3	5072.62	45007	29075	26704	5821	7583	10300	2330	1457	2868
bta-miR-107	26:11288008-11288025:18:1325447	26	11288008	11288025	-0.463593	-1.37897	12.4177	0.418984	0.707815	0	-1.65453	-3.14821	12.4177	0.00479764	0.0151217	-1	-1.19089	-2.28294	12.4177	0.0399274	0.130815	0	7472.24	7443.33	9167.5	6242.69	6315.01	4907.69	585.573	1513.27	5528.94	24299	8739	25197	3405	2772	5824	105	213	3126
bta-miR-1246	1:116822079-116822099:21:11717	1	116822079	116822099	0.53407	1.44801	6.61052	0.405005	0.707815	0	1.47501	2.77985	6.61052	0.0231662	0.053411	1	0.939806	1.91827	6.61052	0.147444	0.316496	0	36.2865	99.6532	39.6578	67.8354	123.02	63.2	234.229	220.241	42.4487	118	117	109	37	54	75	42	31	24
bta-miR-141	5:103859017-103859037:21:19623	5	103859017	103859037	0.610449	1.52673	6.56863	0.407985	0.707815	0	-1.43707	-2.7077	6.56863	0.0961982	0.161847	0	-2.04218	-4.11867	6.56863	0.0175618	0.0741166	-1	122.39	93.6911	65.8538	267.675	138.967	26.1227	44.6151	63.9408	5.30609	398	110	181	146	61	31	8	9	3
bta-miR-155	1:10227314-10227337:24:314126	1	10227314	10227337	-0.573172	-1.48779	10.1939	0.423588	0.707815	0	-0.0315221	-1.02209	10.1939	0.960901	0.984627	0	0.541565	1.45555	10.1939	0.453459	0.680188	0	1800.48	1418.14	745.858	795.691	1145.91	723.85	133.845	589.676	3137.67	5855	1665	2050	434	503	859	24	83	1774
bta-miR-15a	12:19596395-19596415:21:302551	12	19596395	19596415	-0.318895	-1.24738	10.174	0.431483	0.707815	0	-1.15431	-2.22577	10.174	0.00504833	0.0155189	-1	-0.835274	-1.7842	10.174	0.0415756	0.132722	0	1798.33	1315.08	1487.71	1299.87	1398.78	992.661	407.112	753.081	898.498	5848	1544	4089	709	614	1178	73	106	508
bta-miR-186	3:74462309-74462331:23:4634234	3	74462309	74462331	0.298666	1.23001	14.4973	0.424307	0.707815	0	0.810302	1.75358	14.4973	0.0311274	0.0679889	1	0.511633	1.42566	14.4973	0.171921	0.348036	0	19025.8	16326.9	16899.7	21316.8	16835.5	26115.9	23556.8	32957.9	35110.4	61870	19169	46449	11627	7390	30992	4224	4639	19851
bta-miR-222	X:103538209-103538232:24:56866	X	103538209	103538232	0.454494	1.3703	8.45497	0.418715	0.707815	0	2.37786	5.19766	8.45497	4.49622e-05	0.000329282	1	1.92256	3.79095	8.45497	0.000850018	0.0117586	1	146.683	141.388	131.344	170.505	173.139	230.048	334.613	298.39	1524.62	477	166	361	93	76	273	60	42	862
bta-miR-2284x	1:3607800-3607822:23:1204342	1	3607800	3607822	0.317748	1.24638	12.3117	0.409115	0.707815	0	-0.192346	-1.14262	12.3117	0.617005	0.707992	0	-0.510078	-1.42413	12.3117	0.186419	0.365145	0	5606.56	3546.63	5497.16	6096.02	5722.69	6442.18	3390.74	3914.6	5505.95	18232	4164	15109	3325	2512	7645	608	551	3113
bta-miR-2285k	26:29429690-29429711:22:9209	26	29429690	29429711	-0.492493	-1.40687	5.25134	0.430548	0.707815	0	-3.21675	-9.29689	5.25134	9.28702e-06	8.25882e-05	-1	-2.69705	-6.48473	5.25134	0.000354056	0.00734666	-1	57.1973	68.9907	38.9301	58.6684	34.1721	25.28	0	0	10.6122	186	81	107	32	15	30	0	0	6
bta-miR-378b	15:30727363-30727386:24:11242	15	30727363	30727386	-0.430615	-1.34781	5.34343	0.418602	0.707815	0	-1.04127	-2.05804	5.34343	0.125786	0.199496	0	-0.6071	-1.52319	5.34343	0.479551	0.691765	0	47.6644	37.4764	63.6708	29.3342	29.6158	49.7173	27.8844	35.5227	15.9183	155	44	175	16	13	59	5	5	9
chi-miR-191-3p	22:51543527-51543547:21:27960	22	51543527	51543547	0.405944	1.32496	7.29911	0.43208	0.707815	0	0.978326	1.97018	7.29911	0.0612293	0.117278	0	0.571931	1.48651	7.29911	0.278473	0.491772	0	107.629	68.139	154.265	157.671	72.9005	204.768	195.191	156.3	291.835	350	80	424	86	32	243	35	22	165
chi-miR-340-5p	7:1147003-1147024:22:45995	7	1147003	1147024	-0.492063	-1.40645	7.49577	0.430311	0.707815	0	-0.949113	-1.93068	7.49577	0.151513	0.231453	0	-0.456542	-1.37225	7.49577	0.50555	0.69548	0	342.261	252.966	117.882	199.839	209.589	99.4346	72.4995	262.868	47.7548	1113	297	324	109	92	118	13	37	27
rno-miR-99b-3p	18:58014912-58014934:23:26423	18	58014912	58014934	0.355854	1.27974	6.99712	0.438281	0.713281	0	0.590057	1.50531	6.99712	0.21336	0.30709	0	0.233982	1.17608	6.99712	0.632578	0.799554	0	103.017	69.8424	129.161	99.003	125.298	161.792	139.422	134.986	176.87	335	82	355	54	55	192	25	19	100
bta-miR-2904	6:92539383-92539398:16:5868	6	92539383	92539398	0.434725	1.35165	6.51884	0.44145	0.713773	0	1.75973	3.38635	6.51884	0.00233898	0.00787034	1	1.32314	2.50211	6.51884	0.0234419	0.0898006	1	34.4414	79.2115	37.4748	58.6684	97.9601	48.032	239.806	198.927	79.5913	112	93	103	32	43	57	43	28	45
bta-miR-149-5p	3:120467962-120467985:24:19669	3	120467962	120467985	0.372789	1.29485	6.78867	0.448985	0.721273	0	1.40325	2.64496	6.78867	0.00544975	0.0161584	1	1.02923	2.04093	6.78867	0.0433909	0.136764	0	47.3569	70.6942	86.2285	80.6691	88.8475	94.3786	111.538	149.195	267.073	154	83	237	44	39	112	20	21	151
bta-let-7c	1:19930511-19930532:22:3871226	1	19930511	19930532	-0.365197	-1.28806	13.724	0.459242	0.728351	0	-0.706202	-1.6315	13.724	0.153933	0.2323	0	-0.341001	-1.26664	13.724	0.489608	0.691765	0	23436.1	11786.3	15732.5	16867.2	5155.44	17534.2	6279.57	9633.75	15308.1	76212	13838	43241	9200	2263	20808	1126	1356	8655
bta-miR-425-5p	22:51543965-51543989:25:189770	22	51543965	51543989	0.31303	1.24231	9.98649	0.457464	0.728351	0	1.08502	2.12141	9.98649	0.0106587	0.027361	1	0.771893	1.70751	9.98649	0.0680831	0.182287	0	525.231	772.526	798.614	658.186	658.383	1282.54	1042.88	1420.91	1972.1	1708	907	2195	359	289	1522	187	200	1115
bta-miR-146a	7:74185054-74185076:23:15669	7	74185054	74185076	-0.388395	-1.30894	6.40509	0.469265	0.739537	0	1.04704	2.06628	6.40509	0.0477973	0.0959801	1	1.43276	2.69962	6.40509	0.00932077	0.0493802	1	79.6457	74.1011	50.5728	34.8344	56.9535	63.2	100.384	241.554	91.9722	259	87	139	19	25	75	18	34	52
bta-miR-15b	1:107923436-107923457:22:105380	1	107923436	107923457	-0.304575	-1.23506	8.95276	0.472395	0.739788	0	-0.158558	-1.11617	8.95276	0.717523	0.80118	0	0.145963	1.10647	8.95276	0.731112	0.887916	0	384.698	758.046	499.907	359.344	485.244	483.691	412.689	603.885	458.092	1251	890	1374	196	213	574	74	85	259
bta-miR-2284t-3p	15:39162248-39162270:23:11920	15	39162248	39162270	-0.401175	-1.32058	5.75036	0.484907	0.752455	0	-0.697528	-1.62172	5.75036	0.319916	0.421476	0	-0.295123	-1.22699	5.75036	0.758495	0.892008	0	56.8898	97.098	39.6578	55.0016	50.1191	41.2907	66.9226	42.6272	17.687	185	114	109	30	22	49	12	6	10
bta-miR-760-3p	3:49797118-49797139:22:24819	3	49797118	49797139	-0.540846	-1.45483	6.66225	0.486527	0.752455	0	0.0344545	1.02417	6.66225	1	1	0	0.574223	1.48888	6.66225	0.491737	0.691765	0	111.319	78.3598	136.437	75.1689	43.2847	104.491	0	92.3589	231.699	362	92	375	41	19	124	0	13	131
bta-miR-100	15:33353437-33353458:22:51111	15	33353437	33353458	-0.299685	-1.23088	8.03775	0.507263	0.753811	0	0.800142	1.74127	8.03775	0.0825098	0.144683	0	1.09916	2.1423	8.03775	0.0185745	0.0770843	1	190.965	177.161	299.435	150.338	154.914	235.104	323.459	305.495	523.534	621	208	823	82	68	279	58	43	296
bta-miR-1271	7:39194962-39194983:22:10766	7	39194962	39194983	-0.439961	-1.35657	5.36422	0.497071	0.753811	0	-2.43893	-5.42238	5.36422	0.00580031	0.0166009	-1	-1.98022	-3.94552	5.36422	0.0314448	0.108747	0	76.5706	53.6594	38.2025	55.0016	45.5628	25.28	11.1538	28.4181	1.7687	249	63	105	30	20	30	2	4	1
bta-miR-2285k	3:53564242-53564263:22:13475	3	53564242	53564263	-0.442511	-1.35897	5.88199	0.502407	0.753811	0	-2.11801	-4.34095	5.88199	0.00651414	0.0180225	-1	-1.66677	-3.17503	5.88199	0.0408622	0.132139	0	73.4954	112.429	61.4878	67.8354	86.5694	29.4933	50.1919	7.10453	5.30609	239	132	169	37	38	35	9	1	3
bta-miR-361	X:74328427-74328448:22:259496	X	74328427	74328448	-0.350963	-1.27541	10.1168	0.496145	0.753811	0	0.161227	1.11824	10.1168	0.75937	0.84037	0	0.512113	1.42614	10.1168	0.32591	0.56046	0	797.379	693.314	1947.6	779.19	567.257	1346.58	764.033	987.53	2079.99	2593	814	5353	425	249	1598	137	139	1176
bta-miR-421	X:82024126-82024148:23:335160	X	82024126	82024148	0.245978	1.1859	10.5242	0.508595	0.753811	0	0.248326	1.18783	10.5242	0.507062	0.587248	0	0.00234993	1.00163	10.5242	0.996706	1	0	1480.36	996.532	1448.06	1543.71	1364.61	1746	1388.64	1570.1	1701.49	4814	1170	3980	842	599	2072	249	221	962
bta-miR-451	19:20796893-20796915:23:26206	19	20796893	20796915	0.507486	1.42157	7.63942	0.501503	0.753811	0	2.02627	4.07349	7.63942	0.00941681	0.024682	1	1.51775	2.86344	7.63942	0.050439	0.151317	0	87.9485	183.123	9.8235	111.837	218.702	69.0986	172.883	376.54	585.438	286	215	27	61	96	82	31	53	331
bta-miR-6123	13:58091685-58091709:25:10558	13	58091685	58091709	-0.479183	-1.39395	5.51049	0.504429	0.753811	0	-0.109539	-1.07888	5.51049	0.887609	0.936503	0	0.368127	1.29068	5.51049	0.649294	0.812433	0	41.5142	51.956	56.3941	34.8344	52.3973	21.9093	111.538	7.10453	22.993	135	61	155	19	23	26	20	1	13
bta-miR-151-5p	14:4030326-4030347:22:725244	14	4030326	4030347	0.25878	1.19647	12.165	0.515054	0.758866	0	1.06121	2.08668	12.165	0.00821097	0.0224674	1	0.802404	1.744	12.165	0.0447379	0.139247	0	2518.83	4727.14	2408.94	3329.43	4169	4050.7	6563.99	8077.86	5509.49	8191	5550	6621	1816	1830	4807	1177	1137	3115
bta-miR-16b	1:107923291-107923312:22:1817257	1	107923291	107923312	-0.241759	-1.18243	12.8501	0.519567	0.761013	0	-0.141873	-1.10334	12.8501	0.706308	0.796697	0	0.0998835	1.07169	12.8501	0.790174	0.910895	0	8035.3	6070.33	10033.4	6616.7	5811.54	7985.11	6820.53	8227.05	6836.01	26130	7127	27577	3609	2551	9476	1223	1158	3865
bta-miR-24-3p	7:12981643-12981664:22:68324	7	12981643	12981664	-0.311847	-1.2413	8.05391	0.527256	0.765841	0	-0.733902	-1.66313	8.05391	0.138959	0.217371	0	-0.421805	-1.3396	8.05391	0.395521	0.635385	0	319.813	219.748	440.966	157.671	271.099	359.819	133.845	142.091	300.678	1040	258	1212	86	119	427	24	20	170
bta-miR-31	8:22534821-22534843:23:2237853	8	22534821	22534843	-0.249996	-1.1892	13.3899	0.529014	0.765841	0	0.0974434	1.06988	13.3899	0.805753	0.876125	0	0.347434	1.2723	13.3899	0.382054	0.621775	0	8889.87	15257.2	9037.98	7571.89	10427.1	9904.7	13663.4	14045.7	7807.02	28909	17913	24841	4130	4577	11754	2450	1977	4414
bta-miR-6119-5p	X:3998327-3998349:23:384020	X	3998327	3998349	-0.341204	-1.26681	10.8183	0.532317	0.766167	0	-0.599897	-1.51561	10.8183	0.276025	0.376298	0	-0.25867	-1.19638	10.8183	0.639835	0.804641	0	1596.3	4030.42	998.358	1659.22	2619.86	952.213	1884.99	1811.66	684.485	5191	4732	2744	905	1150	1130	338	255	387
ssc-miR-148b-5p	5:25849816-25849839:24:49724	5	25849816	25849839	-0.275141	-1.21011	7.47236	0.537638	0.769378	0	-0.965257	-1.95241	7.47236	0.037018	0.0768124	-1	-0.68942	-1.61264	7.47236	0.142527	0.314064	0	233.709	211.231	223.03	196.173	205.033	152.523	89.2301	120.777	129.115	760	248	613	107	90	181	16	17	73
bta-miR-26a	22:11457915-11457936:22:4445737	22	11457915	11457936	-0.265797	-1.2023	14.4472	0.550357	0.78308	0	0.0686127	1.04871	14.4472	0.877185	0.929443	0	0.334407	1.26086	14.4472	0.45259	0.680188	0	20237.1	34687.8	14865.1	18333.9	24310.1	15403.9	26752.3	33554.7	12897.3	65809	40726	40857	10000	10671	18280	4797	4723	7292
bta-miR-26a	5:55977936-55977957:22:4469385	5	55977936	55977957	-0.262113	-1.19923	14.4557	0.556541	0.787379	0	0.0754227	1.05367	14.4557	0.865357	0.922287	0	0.337534	1.26359	14.4557	0.449137	0.680188	0	20446.2	34746.6	14840.4	18427.4	24458.1	15513.5	27092.5	33625.8	13088.3	66489	40795	40789	10051	10736	18410	4858	4733	7400
bta-miR-152	19:39081217-39081234:18:163860	19	39081217	39081234	0.286927	1.22004	9.73172	0.567475	0.798312	0	-1.35621	-2.56012	9.73172	0.00869234	0.023526	-1	-1.64275	-3.12259	9.73172	0.00162061	0.0176058	-1	1136.57	1158.36	619.972	1123.87	1975.15	461.781	239.806	433.377	461.63	3696	1360	1704	613	867	548	43	61	261
bta-miR-2285k	13:23904427-23904448:22:12519	13	23904427	23904448	-0.320568	-1.24882	5.79221	0.577165	0.807382	0	-2.18311	-4.54131	5.79221	0.000845043	0.00328774	-1	-1.85332	-3.61331	5.79221	0.005724	0.0365455	-1	68.2677	106.467	51.6643	58.6684	91.1257	33.7067	22.3075	7.10453	17.687	222	125	142	32	40	40	4	1	10
bta-miR-151-3p	14:4030362-4030383:22:1635862	14	4030362	4030383	0.193208	1.1433	13.0163	0.604419	0.821438	0	0.721754	1.64919	13.0163	0.0540622	0.107692	0	0.528537	1.44247	13.0163	0.157475	0.332298	0	6500.2	5911.91	7251.19	6061.18	6267.17	10149.1	10518	10187.9	11719.4	21138	6941	19930	3306	2751	12044	1886	1434	6626
bta-miR-1842	25:1744700-1744721:22:69831	25	1744700	1744721	0.232401	1.17479	8.29724	0.607184	0.821438	0	-0.0384975	-1.02704	8.29724	0.920736	0.95926	0	-0.27077	-1.20645	8.29724	0.547037	0.736283	0	301.977	221.452	370.018	326.343	328.052	395.211	312.305	156.3	389.113	982	260	1017	178	144	469	56	22	220
bta-miR-2904	3:53471273-53471298:26:8215	3	53471273	53471298	0.279071	1.21341	6.62657	0.609776	0.821438	0	1.32477	2.50493	6.62657	0.0148222	0.0369074	1	1.04432	2.06239	6.62657	0.0553657	0.16412	0	45.5118	105.615	43.2961	53.1683	100.238	80.896	172.883	213.136	106.122	148	124	119	29	44	96	31	30	60
bta-miR-339b	7:18380018-18380037:20:42005	7	18380018	18380037	0.275423	1.21035	7.74047	0.613604	0.821438	0	0.460048	1.37559	7.74047	0.416006	0.516021	0	0.184504	1.13643	7.74047	0.763043	0.892008	0	149.451	147.351	236.492	201.673	150.357	291.563	122.691	142.091	451.017	486	173	650	110	66	346	22	20	255
bta-miR-874	7:50687432-50687455:24:16961	7	50687432	50687455	0.317592	1.24625	6.38153	0.595148	0.821438	0	0.874634	1.83354	6.38153	0.139676	0.217371	0	0.55618	1.47037	6.38153	0.356641	0.592861	0	63.9626	58.7699	60.7601	56.835	50.1191	118.816	33.4613	127.882	168.026	208	69	167	31	22	141	6	18	95
chi-miR-148a-5p	4:70414256-70414277:22:58595	4	70414256	70414277	0.218316	1.16337	8.27707	0.606792	0.821438	0	0.803047	1.74478	8.27707	0.0598001	0.11633	0	0.584482	1.4995	8.27707	0.175115	0.351641	0	272.456	220.6	222.302	286.009	271.099	275.552	479.612	468.899	309.522	886	259	611	156	119	327	86	66	175
chi-miR-30d-3p	14:8080337-8080358:22:29710	14	8080337	8080358	-0.296666	-1.2283	6.82096	0.611801	0.821438	0	-1.17345	-2.25551	6.82096	0.0654062	0.123209	0	-0.875111	-1.83415	6.82096	0.178512	0.355595	0	221.716	121.798	88.7753	135.671	148.079	70.784	105.961	71.0453	24.7617	721	143	244	74	65	84	19	10	14
chi-miR-500-3p	X:92899749-92899771:23:311098	X	92899749	92899771	-0.199529	-1.14832	10.299	0.603358	0.821438	0	0.0435664	1.03066	10.299	0.911914	0.954061	0	0.243063	1.1835	10.299	0.531641	0.719449	0	1421.01	1156.66	1326.17	1094.53	799.628	1501.63	1076.34	1420.91	1522.85	4621	1358	3645	597	351	1782	193	200	861
chi-miR-125a-3p	18:58015587-58015608:22:39444	18	58015587	58015608	-0.238688	-1.17992	7.38188	0.620245	0.825888	0	-0.491234	-1.40565	7.38188	0.305092	0.406246	0	-0.252341	-1.19114	7.38188	0.604842	0.793179	0	154.679	202.713	220.119	126.504	141.245	219.093	128.268	71.0453	198.094	503	238	605	69	62	260	23	10	112
cfa-miR-542	X:18180151-18180173:23:41418	X	18180151	18180173	0.249497	1.18879	7.86639	0.627841	0.831556	0	0.617239	1.53394	7.86639	0.237427	0.333617	0	0.36754	1.29015	7.86639	0.481947	0.691765	0	225.407	229.117	110.605	201.673	337.165	135.669	440.574	277.077	157.414	733	269	304	110	148	161	79	39	89
bta-miR-181a	11:95709449-95709471:23:908511	11	95709449	95709471	-0.172298	-1.12685	12.1697	0.640607	0.841827	0	0.788842	1.72769	12.1697	0.0336739	0.0727138	1	0.961108	1.9468	12.1697	0.00992286	0.0514595	1	4247.05	4248.46	2978.34	2979.26	3449.11	3752.39	5576.88	7360.3	6885.53	13811	4988	8186	1625	1514	4453	1000	1036	3893
bta-miR-199a-5p	16:40491653-40491675:23:15191	16	40491653	40491675	-0.226485	-1.16998	6.07268	0.642358	0.841827	0	-0.497663	-1.41192	6.07268	0.330148	0.432667	0	-0.270548	-1.20627	6.07268	0.627191	0.799554	0	93.7913	68.139	64.3985	84.3359	52.3973	57.3013	61.3457	42.6272	54.8296	305	80	177	46	23	68	11	6	31
bta-miR-497	19:27441719-27441740:22:548949	19	27441719	27441740	-0.168214	-1.12367	11.1887	0.653393	0.851805	0	-0.603267	-1.51915	11.1887	0.110265	0.177669	0	-0.435022	-1.35193	11.1887	0.249832	0.460801	0	2906.61	2930.83	2392.2	2469.57	2950.19	1906.95	1712.1	2216.61	1498.09	9452	3441	6575	1347	1295	2263	307	312	847
bta-let-7f	X:96383586-96383607:22:6278988	X	96383586	96383607	0.214969	1.16068	15.071	0.667203	0.852971	0	0.183128	1.13534	15.071	0.714041	0.800884	0	-0.0318408	-1.02232	15.071	0.949392	0.997463	0	25812.3	49516.6	18657.4	31536.1	53162.7	24390.1	43773	46413.9	16532	83939	58136	51280	17201	23336	28944	7849	6533	9347
bta-miR-148a	4:70414294-70414315:22:9834576	4	70414294	70414315	-0.182436	-1.1348	15.1377	0.669022	0.852971	0	-1.49551	-2.81963	15.1377	0.000601466	0.00267438	-1	-1.31306	-2.48469	15.1377	0.00247551	0.0220143	-1	66996.2	44675.3	33416.6	48379.5	53477.1	26001.3	16368.2	20212.4	14881.8	217865	52452	91846	26388	23474	30856	2935	2845	8414
bta-miR-181a	16:79685996-79686018:23:907867	16	79685996	79686018	-0.152349	-1.11138	12.1733	0.678266	0.852971	0	0.782254	1.71982	12.1733	0.0342336	0.072856	1	0.934573	1.91132	12.1733	0.011692	0.0534277	1	4238.13	4261.24	2988.16	3012.26	3660.97	3662.23	5705.15	7225.31	6825.4	13782	5003	8213	1643	1607	4346	1023	1017	3859
bta-miR-202	26:25988258-25988279:22:846913	26	25988258	25988279	-0.189106	-1.14006	11.778	0.673828	0.852971	0	-0.075419	-1.05367	11.778	0.866727	0.922287	0	0.113681	1.08199	11.778	0.801435	0.915977	0	3746.11	2200.89	5229.37	3586.11	1895.41	4319.51	2459.41	3687.25	4455.34	12182	2584	14373	1956	832	5126	441	519	2519
bta-miR-296-3p	13:58091983-58092004:22:310769	13	58091983	58092004	-0.186439	-1.13795	10.5804	0.66479	0.852971	0	0.0359727	1.02525	10.5804	0.938076	0.966016	0	0.222387	1.16666	10.5804	0.610935	0.793179	0	1032.93	1987.95	1722.02	843.359	1608.37	1713.98	1304.99	1278.82	2263.93	3359	2334	4733	460	706	2034	234	180	1280
bta-miR-6518	15:42911552-42911574:23:43817	15	42911552	42911574	-0.213734	-1.15969	7.53994	0.664226	0.852971	0	-0.0628533	-1.04453	7.53994	0.938859	0.966016	0	0.150766	1.11016	7.53994	0.746671	0.887916	0	226.329	140.537	220.483	157.671	129.854	217.408	217.498	255.763	102.584	736	165	606	86	57	258	39	36	58
chi-miR-106b-3p	25:36892095-36892117:23:100908	25	36892095	36892117	0.172297	1.12685	8.98562	0.675714	0.852971	0	0.291944	1.22429	8.98562	0.482763	0.572305	0	0.119618	1.08645	8.98562	0.775601	0.901566	0	436.36	551.074	372.201	458.347	526.251	546.048	356.92	696.244	610.2	1419	647	1023	250	231	648	64	98	345
bta-miR-6120-3p	7:45882345-45882368:24:19408	7	45882345	45882368	-0.209128	-1.15599	6.55518	0.683483	0.855212	0	0.478628	1.39342	6.55518	0.362487	0.460506	0	0.68661	1.6095	6.55518	0.201608	0.38915	0	76.2631	103.912	79.3156	44.0013	100.238	80.0533	189.614	71.0453	100.816	248	122	218	24	44	95	34	10	57
bta-miR-2285q	20:13408721-13408743:23:27197	20	13408721	13408743	0.174951	1.12893	6.79516	0.695992	0.857837	0	-0.673702	-1.59516	6.79516	0.187158	0.274131	0	-0.847248	-1.79907	6.79516	0.0962954	0.236934	0	119.007	93.6911	137.529	139.338	120.742	135.669	55.7688	106.568	63.6731	387	110	378	76	53	161	10	15	36
bta-miR-331-5p	5:25109081-25109103:23:40349	5	25109081	25109103	-0.214083	-1.15997	7.25401	0.701708	0.857837	0	-0.919863	-1.89194	7.25401	0.0933087	0.159136	0	-0.705027	-1.63017	7.25401	0.204067	0.390867	0	150.374	124.354	285.245	135.671	157.192	189.6	33.4613	71.0453	176.87	489	146	784	74	69	225	6	10	100
bta-miR-92a	X:17917863-17917884:22:6384403	X	17917863	17917884	-0.168679	-1.12403	14.8124	0.699297	0.857837	0	0.506571	1.42067	14.8124	0.247261	0.343955	0	0.675247	1.59687	14.8124	0.123739	0.277576	0	23049.6	19882.1	35295.5	18568.6	18803.8	32220.2	22770.4	33746.5	54604.9	74955	23343	97010	10128	8254	38236	4083	4750	30873
chi-miR-202-3p	26:25988292-25988314:23:3374688	26	25988292	25988314	0.19099	1.14155	13.9411	0.695295	0.857837	0	0.084197	1.0601	13.9411	0.863587	0.922287	0	-0.106792	-1.07683	13.9411	0.826121	0.930788	0	13705.8	16670.2	13832.9	11808.9	16543.9	22111.6	9118.2	7900.24	29822	44570	19572	38020	6441	7262	26240	1635	1112	16861
eca-miR-24	8:83010420-83010441:22:69192	8	83010420	83010441	-0.17898	-1.13208	8.10351	0.702806	0.857837	0	-0.709774	-1.63555	8.10351	0.139087	0.217371	0	-0.530474	-1.4444	8.10351	0.273371	0.491772	0	323.195	234.228	422.046	214.506	230.092	417.963	128.268	191.822	270.61	1051	275	1160	117	101	496	23	27	153
bta-let-7f	8:86885231-86885252:22:5564412	8	86885231	86885252	0.175386	1.12927	14.8825	0.72557	0.86565	0	0.134942	1.09805	14.8825	0.786982	0.859467	0	-0.0404447	-1.02843	14.8825	0.935697	0.996867	0	23055.4	44533.1	16639.9	27521	46234.9	21361.6	38597.6	39863.5	14038.1	74974	52285	45735	15011	20295	25350	6921	5611	7937
bta-miR-423-5p	19:21799500-21799522:23:12331535	19	21799500	21799522	-0.205769	-1.1533	15.5409	0.72659	0.86565	0	-1.20011	-2.29757	15.5409	0.044175	0.0894275	-1	-0.994334	-1.99216	15.5409	0.0940438	0.234169	0	45325.5	87850.7	53166.6	31075.9	62336.8	68159.1	10858.2	11743.8	58480.2	147394	103143	146129	16950	27363	80885	1947	1653	33064
bta-miR-769	18:53945906-53945927:22:163189	18	53945906	53945927	0.143447	1.10454	9.51572	0.716307	0.86565	0	0.0142559	1.00993	9.51572	0.977404	0.995847	0	-0.129163	-1.09366	9.51572	0.742904	0.887916	0	651.926	727.383	732.032	680.187	724.449	925.248	596.726	667.826	859.586	2120	854	2012	371	318	1098	107	94	486
chi-miR-25-5p	25:36892462-36892484:23:11942	25	36892462	36892484	0.204168	1.15202	6.13231	0.725417	0.86565	0	1.25468	2.38613	6.13231	0.0259738	0.0587952	1	1.04855	2.06846	6.13231	0.0655242	0.177343	0	43.9743	60.4733	38.9301	27.5008	66.0661	69.9413	66.9226	191.822	90.2035	143	71	107	15	29	83	12	27	51
chi-miR-3431-3p	X:34662675-34662697:23:117085	X	34662675	34662697	-0.152023	-1.11113	8.83564	0.713253	0.86565	0	-0.906506	-1.8745	8.83564	0.0307978	0.0678641	-1	-0.754195	-1.68669	8.83564	0.0737949	0.191406	0	488.637	526.374	661.449	456.514	512.582	539.306	206.345	277.077	399.725	1589	618	1818	249	225	640	37	39	226
bta-miR-200a	16:52521336-52521358:23:18415	16	52521336	52521358	-0.242078	-1.1827	6.12171	0.730993	0.866748	0	-1.30678	-2.47389	6.12171	0.080897	0.142861	0	-1.06133	-2.08685	6.12171	0.164358	0.34336	0	104.862	59.6216	96.4158	135.671	34.1721	51.4026	83.6532	7.10453	17.687	341	70	265	74	15	61	15	1	10
bta-let-7i	5:51209138-51209159:22:3235057	5	51209138	51209159	-0.167688	-1.12326	13.9016	0.741161	0.87464	0	-0.250803	-1.18987	13.9016	0.621772	0.71019	0	-0.0831141	-1.0593	13.9016	0.870365	0.963204	0	18410.8	23104.2	8916.1	14272.9	21988.6	8638.17	19820.2	16567.8	6008.26	59870	27126	24506	7785	9652	10251	3554	2332	3397
bta-let-7g	22:49189344-49189365:22:1735987	22	49189344	49189365	0.162036	1.11886	12.9816	0.747592	0.875822	0	-0.849745	-1.80218	12.9816	0.0944143	0.159926	0	-1.01176	-2.01637	12.9816	0.0470535	0.144646	0	8296.68	13148.3	5766.39	10036	16306.9	4106.31	4807.27	7189.79	3112.9	26980	15437	15849	5474	7158	4873	862	1012	1760
bta-miR-182	4:94406763-94406786:24:83175	4	94406763	94406786	-0.171409	-1.12616	8.75496	0.749197	0.875822	0	1.39939	2.6379	8.75496	0.00906172	0.024262	1	1.57022	2.96949	8.75496	0.00374678	0.0282711	1	511.393	220.6	130.252	225.507	314.384	227.52	513.073	582.572	1169.11	1663	259	358	123	138	270	92	82	661
bta-miR-502b	X:92898002-92898026:25:15743	X	92898002	92898026	0.143321	1.10444	6.19676	0.754064	0.877392	0	0.452122	1.36805	6.19676	0.349177	0.449144	0	0.30819	1.23815	6.19676	0.554156	0.741289	0	71.3429	63.0285	53.8473	62.3352	79.735	66.5706	100.384	63.9408	90.2035	232	74	148	34	35	79	18	9	51
chi-miR-374a-3p	X:81951264-81951285:22:46902	X	81951264	81951285	-0.195928	-1.14546	7.90976	0.780249	0.903637	0	-0.186123	-1.1377	7.90976	0.809672	0.876558	0	0.00979991	1.00682	7.90976	0.981984	1	0	241.397	415.648	127.342	251.174	348.556	86.7946	301.152	362.331	37.1426	785	488	350	137	153	103	54	51	21
bta-let-7d	8:86887438-86887459:22:383820	8	86887438	86887459	-0.099695	-1.07155	10.9274	0.793828	0.908705	0	0.275373	1.21031	10.9274	0.472454	0.565582	0	0.375039	1.29687	10.9274	0.328683	0.560562	0	1454.53	2664.23	1456.42	1439.21	1799.73	1960.88	2102.48	2614.47	2034	4730	3128	4003	785	790	2327	377	368	1150
bta-miR-127	21:67429798-67429819:22:101336	21	67429798	67429819	0.109421	1.0788	9.1863	0.793497	0.908705	0	0.878373	1.8383	9.1863	0.0350771	0.0733967	1	0.768767	1.70381	9.1863	0.0654229	0.177343	0	328.423	392.651	619.972	509.682	357.668	577.226	858.84	724.662	879.042	1068	461	1704	278	157	685	154	102	497
bta-miR-148b	5:25849777-25849800:24:737290	5	25849777	25849800	-0.116607	-1.08418	11.7154	0.802733	0.908705	0	-0.353536	-1.27769	11.7154	0.451169	0.542711	0	-0.236918	-1.17847	11.7154	0.614377	0.793179	0	3630.18	5205.82	2342.72	3349.6	4699.81	2263.4	3217.86	4028.27	1517.54	11805	6112	6439	1827	2063	2686	577	567	858
bta-miR-194	16:24306078-24306100:23:11808	16	24306078	24306100	0.139915	1.10184	5.96819	0.802872	0.908705	0	0.168437	1.12384	5.96819	0.784227	0.859467	0	0.0285016	1.01995	5.96819	1	1	0	46.4344	74.1011	50.9366	53.1683	61.5098	72.4693	105.961	28.4181	56.5983	151	87	140	29	27	86	19	4	32
chi-miR-125b-3p	1:19881359-19881380:22:379854	1	19881359	19881380	-0.101696	-1.07303	10.6975	0.801861	0.908705	0	0.0377229	1.02649	10.6975	0.930386	0.965275	0	0.139405	1.10145	10.6975	0.736218	0.887916	0	1351.21	1421.55	2275.78	1299.87	1376	2026.61	1371.91	1406.7	2389.51	4394	1669	6255	709	604	2405	246	198	1351
chi-miR-708-3p	29:16686296-16686318:23:8950	29	16686296	16686318	-0.177715	-1.13109	5.31279	0.808986	0.911481	0	-2.56231	-5.90653	5.31279	0.000473328	0.00218257	-1	-2.3669	-5.15833	5.31279	0.0022797	0.0210239	-1	43.0517	82.6185	30.9258	42.1679	75.1787	22.752	5.57688	0	14.1496	140	97	85	23	33	27	1	0	8
bta-miR-23b-3p	8:83009652-83009674:23:546028	8	83009652	83009674	0.0992945	1.07125	11.5556	0.816088	0.915342	0	-0.466094	-1.38136	11.5556	0.276557	0.376298	0	-0.565358	-1.47975	11.5556	0.187705	0.365145	0	2488.7	4777.39	2418.4	3039.76	4870.67	2465.64	1990.95	2145.57	2865.29	8093	5609	6647	1658	2138	2926	357	302	1620
bta-miR-424-5p	X:18185493-18185514:22:47363	X	18185493	18185514	0.124573	1.09018	7.98774	0.825959	0.922259	0	-0.174403	-1.1285	7.98774	0.779266	0.858572	0	-0.298779	-1.2301	7.98774	0.622472	0.798946	0	245.087	397.761	119.701	265.841	421.456	145.781	368.074	198.927	114.965	797	467	329	145	185	173	66	28	65
chi-miR-30e-3p	3:106062504-106062525:22:326686	3	106062504	106062525	-0.0886938	-1.06341	10.6698	0.842435	0.936456	0	0.316313	1.24514	10.6698	0.475421	0.56641	0	0.404969	1.32406	10.6698	0.362897	0.59842	0	1782.34	1808.24	1010.36	1382.37	1653.93	1290.96	2548.64	2344.5	852.511	5796	2123	2777	754	726	1532	457	330	482
oar-miR-30a-3p	9:10768284-10768305:22:253634	9	10768284	10768305	0.0749251	1.05331	10.3728	0.852011	0.942892	0	0.739996	1.67017	10.3728	0.0661016	0.123209	0	0.665	1.58557	10.3728	0.0990253	0.237089	0	1393.34	1031.45	781.15	1272.37	988.714	1115.69	2102.48	2110.05	1156.73	4531	1211	2147	694	434	1324	377	297	654
bta-miR-10a	19:38549275-38549296:22:246896	19	38549275	38549296	-0.0716637	-1.05093	9.95848	0.866304	0.946095	0	-0.40051	-1.31997	9.95848	0.350028	0.449144	0	-0.328793	-1.25596	9.95848	0.444528	0.679064	0	1321.38	748.677	1223.93	1624.38	635.602	875.53	909.032	831.23	758.771	4297	879	3364	886	279	1039	163	117	429
bta-miR-92a	12:66227302-66227324:23:7119545	12	66227302	66227324	-0.0725039	-1.05154	15.0242	0.864867	0.946095	0	0.658355	1.57828	15.0242	0.123957	0.197854	0	0.730855	1.65962	15.0242	0.0880006	0.223394	0	24891.9	22784	37301.6	21461.6	22551.3	36796.7	29144.8	43046.4	61916.7	80946	26750	102524	11706	9899	43667	5226	6059	35007
bta-miR-98	X:96382704-96382725:22:159243	X	96382704	96382725	-0.0900062	-1.06437	9.78126	0.866052	0.946095	0	0.361434	1.2847	9.78126	0.491733	0.574843	0	0.451363	1.36733	9.78126	0.393701	0.635385	0	751.253	1225.65	480.987	768.19	1084.4	458.411	1265.95	1527.47	378.501	2443	1439	1322	419	476	544	227	215	214
bta-miR-2284w	X:2676193-2676213:21:11486	X	2676193	2676213	-0.0787313	-1.05609	5.61343	0.888678	0.953797	0	-2.15936	-4.46717	5.61343	0.000297998	0.00151432	-1	-2.06923	-4.19663	5.61343	0.000701222	0.0109128	-1	58.1198	69.8424	56.758	56.835	61.5098	56.4586	11.1538	7.10453	17.687	189	82	156	31	27	67	2	1	10
bta-miR-23a	7:12981982-12981998:17:394474	7	12981982	12981998	0.078611	1.056	11.035	0.886491	0.953797	0	-1.43896	-2.71125	11.035	0.010319	0.0267649	-1	-1.51742	-2.86278	11.035	0.00698956	0.0404451	-1	2218.39	3498.94	2055.66	2645.58	3982.19	1582.53	345.767	561.258	1938.49	7214	4108	5650	1443	1748	1878	62	79	1096
chi-miR-27b-5p	8:83009841-83009862:22:11030	8	83009841	83009862	0.101367	1.07279	5.81454	0.880156	0.953797	0	-0.0727842	-1.05174	5.81454	0.908019	0.953994	0	-0.173613	-1.12788	5.81454	0.814602	0.926191	0	35.9789	91.1359	36.3833	47.6681	54.6754	69.9413	61.3457	42.6272	49.5235	117	107	100	26	24	83	11	6	28
mmu-miR-1983	23:30835089-30835110:22:8811	23	30835089	30835110	0.11483	1.08285	5.37769	0.88843	0.953797	0	-0.72435	-1.65216	5.37769	0.308038	0.407986	0	-0.835936	-1.78501	5.37769	0.276635	0.491772	0	42.4367	30.6625	54.575	73.3355	4.55628	58.9866	11.1538	14.2091	44.2174	138	36	150	40	2	70	2	2	25
bta-miR-452	X:34665671-34665695:25:29831	X	34665671	34665695	-0.0654789	-1.04643	6.91364	0.906504	0.968753	0	-1.46458	-2.75984	6.91364	0.00524462	0.0159257	-1	-1.39661	-2.63282	6.91364	0.00836717	0.0452919	-1	171.592	150.757	126.978	159.505	193.642	80.0533	44.6151	63.9408	54.8296	558	177	349	87	85	95	8	9	31
bta-let-7b	5:117120190-117120212:23:3392810	5	117120190	117120212	0.0268857	1.01881	13.6037	0.963221	0.995953	0	-0.218453	-1.16349	13.6037	0.707108	0.796697	0	-0.245336	-1.18537	13.6037	0.673233	0.838175	0	17936.9	5905.09	15073.2	15917.5	4692.97	19035	4751.5	8859.35	19823.5	58329	6933	41429	8682	2060	22589	852	1247	11208
bta-miR-142-5p	19:9527357-9527378:22:63595	19	9527357	9527378	0.0341399	1.02395	8.90708	0.942445	0.995953	0	2.24812	4.75063	8.90708	9.24214e-06	8.25882e-05	1	2.2132	4.63702	8.90708	1.42172e-05	0.00182141	1	238.63	162.682	242.313	221.84	223.258	214.88	368.074	1243.29	1443.26	776	191	666	121	98	255	66	175	816
bta-miR-17-5p	12:66226567-66226590:24:282690	12	66226567	66226590	0.0176886	1.01234	10.0363	0.963955	0.995953	0	-1.43645	-2.70654	10.0363	0.00037806	0.00184582	-1	-1.45385	-2.73939	10.0363	0.000337609	0.00734666	-1	1220.52	1566.34	1162.81	944.195	1856.69	1199.11	401.536	476.004	574.826	3969	1839	3196	515	815	1423	72	67	325
bta-miR-181b	16:79685811-79685834:24:132522	16	79685811	79685834	0.0242192	1.01693	9.37436	0.953909	0.995953	0	0.904118	1.8714	9.37436	0.0262589	0.0589051	1	0.879707	1.84	9.37436	0.0311551	0.108747	0	590.731	450.569	497.724	440.013	508.026	615.989	724.995	937.799	1209.79	1921	529	1368	240	223	731	130	132	684
bta-miR-199a-5p	7:16508969-16508991:23:15133	7	16508969	16508991	-0.0392114	-1.02755	6.30276	0.951329	0.995953	0	0.367113	1.28977	6.30276	0.439618	0.536592	0	0.40559	1.32463	6.30276	0.412169	0.656856	0	86.1034	73.2494	56.0303	77.0023	72.9005	60.672	122.691	99.4635	63.6731	280	86	154	42	32	72	22	14	36
bta-miR-22-5p	19:23382486-23382505:20:7573	19	23382486	23382505	-0.0745255	-1.05301	5.02428	0.951731	0.995953	0	-1.26083	-2.39634	5.02428	0.0843036	0.146794	0	-1.17998	-2.26573	5.02428	0.110508	0.257164	0	50.7395	11.0726	47.6621	44.0013	41.0066	21.0667	0	7.10453	30.0678	165	13	131	24	18	25	0	1	17
bta-miR-2284z	5:43233821-43233843:23:17610	5	43233821	43233843	0.0307733	1.02156	6.11582	0.945179	0.995953	0	-1.85561	-3.61905	6.11582	0.0014189	0.00498093	-1	-1.87966	-3.67988	6.11582	0.00129563	0.0153625	-1	93.7913	94.5428	65.1261	89.836	116.185	55.616	22.3075	21.3136	24.7617	305	111	179	49	51	66	4	3	14
bta-miR-345-3p	21:66867139-66867160:22:28977	21	66867139	66867160	-0.0272535	-1.01907	6.88303	0.95952	0.995953	0	-0.632896	-1.55067	6.88303	0.209621	0.303463	0	-0.604805	-1.52077	6.88303	0.237376	0.441094	0	91.0236	99.6532	202.655	110.003	109.351	165.163	83.6532	56.8363	106.122	296	117	557	60	48	196	15	8	60
bta-miR-181b	11:95710641-95710664:24:152245	11	95710641	95710664	-0.00199885	-1.00139	9.57283	0.997583	1	0	0.893605	1.85781	9.57283	0.0250514	0.0572276	1	0.895433	1.86017	9.57283	0.0256234	0.0952273	1	687.598	518.708	573.765	504.182	615.098	658.122	881.147	1150.93	1271.69	2236	609	1577	275	270	781	158	162	719
bta-miR-197	3:33964974-33964995:22:12752	3	33964974	33964995	0.0357383	1.02508	6.05277	0.987503	1	0	1.35437	2.55686	6.05277	0.0231612	0.053411	1	1.31586	2.48951	6.05277	0.0276704	0.0998541	1	54.7372	27.2556	50.209	34.8344	18.2251	79.2106	78.0764	106.568	150.339	178	32	138	19	8	94	14	15	85
bta-miR-30a-5p	9:10768323-10768346:24:4534512	9	10768323	10768346	-0.010039	-1.00698	14.3611	0.980222	1	0	0.141467	1.10303	14.3611	0.726075	0.80711	0	0.151505	1.11073	14.3611	0.707608	0.863698	0	16349.5	27277.7	17539.7	19542.1	23385.1	17815.7	28882.7	24276.2	14321.1	53167	32026	48208	10659	10265	21142	5179	3417	8097
bta-miR-342	21:66706908-66706932:25:152596	21	66706908	66706932	0.0112908	1.00786	9.5587	0.982135	1	0	0.976717	1.96798	9.5587	0.019773	0.0482777	1	0.965241	1.95239	9.5587	0.0214434	0.0847526	1	479.719	491.452	739.673	495.015	432.847	792.949	1009.42	1271.71	1089.52	1560	577	2033	270	190	941	181	179	616
bta-miR-99a-3p	1:19931194-19931216:23:38681	1	19931194	19931216	0.000641076	1.00044	7.38402	1	1	0	-0.00882963	-1.00614	7.38402	1	1	0	-0.00945462	-1.00657	7.38402	1	1	0	182.662	138.833	174.64	121.004	173.139	201.397	167.306	170.509	157.414	594	163	480	66	76	239	30	24	89
bta-miR-99a-5p	1:19931232-19931253:22:286013	1	19931232	19931253	0.0111875	1.00778	10.5577	0.977759	1	0	0.561219	1.47552	10.5577	0.148001	0.227483	0	0.549979	1.46406	10.5577	0.157079	0.332298	0	1016.02	1496.5	1382.93	1096.37	1419.28	1408.94	1360.76	2372.91	2014.54	3304	1757	3801	598	623	1672	244	334	1139
bta-miR-99b	18:58014874-58014895:22:1486817	18	58014874	58014895	-0.00550999	-1.00383	12.871	0.989685	1	0	0.529925	1.44385	12.871	0.217611	0.311409	0	0.535424	1.44937	12.871	0.212997	0.40397	0	5594.26	4624.93	9380.35	5929.18	4740.81	8852.21	6803.8	8461.5	13022.9	18192	5430	25782	3234	2081	10505	1220	1191	7363
chi-miR-3432-3p	25:34409297-34409319:23:11491	25	34409297	34409319	-0.0101059	-1.00703	5.71548	1	1	0	0.610974	1.52729	5.71548	0.416547	0.516021	0	0.619176	1.536	5.71548	0.415668	0.656856	0	37.5165	28.1073	64.3985	44.0013	29.6158	54.7733	11.1538	42.6272	132.652	122	33	177	24	13	65	2	6	75
